# Supplementary material for: Integrative Analysis of Regulatory Module Reveals Associations of Microgravity with Dysfunctions of Multi-body Systems and Tumorigenesis
Source: Int J Mol Sci. 2020 Oct 14;21(20):7585. doi: 10.3390/ijms21207585 (PMC7589633; doi:10.3390/ijms21207585)
Supplement: Supplementary file 1 [file ijms-21-07585-s001.zip]

Archive with 9 entries (8 files):
- supplementary_files/
- supplementary_files/Table S1.xlsx
- supplementary_files/Table S2.xlsx
- supplementary_files/Table S3.xlsx
- supplementary_files/Table S4.xlsx
- supplementary_files/Table S5.xlsx
- supplementary_files/Table S6.xlsx
- supplementary_files/supplementary File.docx
- supplementary_files/~$Table S6.xlsx
