# Supplementary material for: Integrative Analysis of Regulatory Module Reveals Associations of Microgravity with Dysfunctions of Multi-body Systems and Tumorigenesis
Source: Int J Mol Sci. 2020 Oct 14;21(20):7585. doi: 10.3390/ijms21207585 (PMC7589633; doi:10.3390/ijms21207585)
Supplement: Supplementary file 1 [file ijms-21-07585-s001.zip › supplementary_files/Table S1.xlsx]

## Sheet: background_network
Table S1: TF and miRNA regulations in the TF-miRNA regulatory network.
Source	Type	Target				M2G	miRNA regulates gene
AKT3	T2M	hsa-miR-22-3p				T2G	TF regulates gene
AKT3	T2M	hsa-miR-22-5p				T2M	TF regulates miRNA
NR1H3	T2M	hsa-miR-130a-3p
NR1H3	T2M	hsa-miR-206
NR1H3	T2M	hsa-miR-130a-5p
CDK4	T2M	hsa-miR-141-3p
CDK4	T2M	hsa-miR-146b-5p
CDK4	T2M	hsa-miR-141-5p
CDK4	T2M	hsa-miR-146b-3p
CDKN1A	T2M	hsa-miR-96-5p
CDKN1A	T2M	hsa-miR-182-5p
CDKN1A	T2M	hsa-miR-182-3p
CDKN1A	T2M	hsa-miR-183-5p
CDKN1A	T2M	hsa-miR-449a
CDKN1A	T2M	hsa-miR-449b-5p
CDKN1A	T2M	hsa-miR-96-3p
CDKN1A	T2M	hsa-miR-183-3p
CDKN1A	T2M	hsa-miR-449b-3p
CDKN2A	T2M	hsa-miR-141-3p
CDKN2A	T2M	hsa-miR-410-3p
CDKN2A	T2M	hsa-miR-146b-5p
CDKN2A	T2M	hsa-miR-141-5p
CDKN2A	T2M	hsa-miR-146b-3p
CDKN2A	T2M	hsa-miR-410-5p
KLF2	T2M	hsa-miR-23b-3p
KLF2	T2M	hsa-miR-143-3p
KLF2	T2M	hsa-miR-145-5p
KLF2	T2M	hsa-miR-126-5p
KLF2	T2M	hsa-miR-126-3p
KLF2	T2M	hsa-miR-150-5p
KLF2	T2M	hsa-miR-23b-5p
KLF2	T2M	hsa-miR-143-5p
KLF2	T2M	hsa-miR-145-3p
KLF2	T2M	hsa-miR-150-3p
YAP1	T2M	hsa-miR-25-3p
YAP1	T2M	hsa-miR-93-5p
YAP1	T2M	hsa-miR-130a-3p
YAP1	T2M	hsa-miR-106b-5p
YAP1	T2M	hsa-miR-25-5p
YAP1	T2M	hsa-miR-93-3p
YAP1	T2M	hsa-miR-130a-5p
YAP1	T2M	hsa-miR-106b-3p
PRMT5	T2M	hsa-miR-96-5p
PRMT5	T2M	hsa-miR-96-3p
CDX1	T2M	hsa-miR-215-5p
CDX1	T2M	hsa-miR-215-3p
CDX2	T2M	hsa-miR-615-3p
CDX2	T2M	hsa-miR-615-5p
CEBPA	T2M	hsa-let-7a-1
CEBPA	T2M	hsa-let-7a-2
CEBPA	T2M	hsa-let-7a-5p
CEBPA	T2M	hsa-miR-26a-5p
CEBPA	T2M	hsa-miR-29a-3p
CEBPA	T2M	hsa-miR-100-5p
CEBPA	T2M	hsa-miR-101-3p
CEBPA	T2M	hsa-miR-30c-5p
CEBPA	T2M	hsa-miR-34a-5p
CEBPA	T2M	hsa-miR-181a-5p
CEBPA	T2M	hsa-miR-182-5p
CEBPA	T2M	hsa-miR-182-3p
CEBPA	T2M	hsa-miR-223-3p
CEBPA	T2M	hsa-miR-122-5p
CEBPA	T2M	hsa-miR-125b-5p
CEBPA	T2M	hsa-miR-134-5p
CEBPA	T2M	hsa-let-7a-3p
CEBPA	T2M	hsa-miR-26a-1-3p
CEBPA	T2M	hsa-miR-29a-5p
CEBPA	T2M	hsa-miR-100-3p
CEBPA	T2M	hsa-miR-30c-2-3p
CEBPA	T2M	hsa-miR-34a-3p
CEBPA	T2M	hsa-miR-181a-2-3p
CEBPA	T2M	hsa-miR-223-5p
CEBPA	T2M	hsa-miR-122-3p
CEBPA	T2M	hsa-miR-125b-1-3p
CEBPA	T2M	hsa-miR-30c-1-3p
CEBPA	T2M	hsa-let-7a-2-3p
CEBPA	T2M	hsa-miR-134-3p
CEBPA	T2M	hsa-miR-101-2-5p
CEBPB	T2M	hsa-miR-17-5p
CEBPB	T2M	hsa-miR-17-3p
CEBPB	T2M	hsa-miR-18a-5p
CEBPB	T2M	hsa-miR-19a-3p
CEBPB	T2M	hsa-miR-19b-3p
CEBPB	T2M	hsa-miR-20a-5p
CEBPB	T2M	hsa-miR-31-5p
CEBPB	T2M	hsa-miR-92a-3p
CEBPB	T2M	hsa-miR-198
CEBPB	T2M	hsa-miR-181c-5p
CEBPB	T2M	hsa-miR-203a-3p
CEBPB	T2M	hsa-miR-223-3p
CEBPB	T2M	hsa-let-7i-5p
CEBPB	T2M	hsa-miR-143-3p
CEBPB	T2M	hsa-miR-145-5p
CEBPB	T2M	hsa-miR-424-5p
CEBPB	T2M	hsa-miR-146b-5p
CEBPB	T2M	hsa-miR-503-5p
CEBPB	T2M	hsa-miR-18a-3p
CEBPB	T2M	hsa-miR-542-5p
CEBPB	T2M	hsa-miR-542-3p
CEBPB	T2M	hsa-miR-19a-5p
CEBPB	T2M	hsa-miR-19b-1-5p
CEBPB	T2M	hsa-miR-20a-3p
CEBPB	T2M	hsa-miR-31-3p
CEBPB	T2M	hsa-miR-92a-1-5p
CEBPB	T2M	hsa-miR-181c-3p
CEBPB	T2M	hsa-miR-223-5p
CEBPB	T2M	hsa-let-7i-3p
CEBPB	T2M	hsa-miR-143-5p
CEBPB	T2M	hsa-miR-145-3p
CEBPB	T2M	hsa-miR-424-3p
CEBPB	T2M	hsa-miR-146b-3p
CEBPB	T2M	hsa-miR-503-3p
CEBPB	T2M	hsa-miR-203a-5p
CEBPD	T2M	hsa-miR-193b-3p
CEBPD	T2M	hsa-miR-193b-5p
LAMTOR5	T2M	hsa-miR-503-5p
LAMTOR5	T2M	hsa-miR-503-3p
CTCF	T2M	hsa-miR-125b-5p
CTCF	T2M	hsa-miR-375-3p
CTCF	T2M	hsa-miR-125b-1-3p
CTCF	T2M	hsa-miR-375-5p
KDM5B	T2M	hsa-let-7e-5p
KDM5B	T2M	hsa-miR-31-5p
KDM5B	T2M	hsa-miR-200b-3p
KDM5B	T2M	hsa-miR-141-3p
KDM5B	T2M	hsa-miR-125a-5p
KDM5B	T2M	hsa-miR-200c-3p
KDM5B	T2M	hsa-miR-200a-3p
KDM5B	T2M	hsa-miR-99b-5p
KDM5B	T2M	hsa-miR-429
KDM5B	T2M	hsa-miR-200a-5p
KDM5B	T2M	hsa-let-7e-3p
KDM5B	T2M	hsa-miR-31-3p
KDM5B	T2M	hsa-miR-200b-5p
KDM5B	T2M	hsa-miR-141-5p
KDM5B	T2M	hsa-miR-125a-3p
KDM5B	T2M	hsa-miR-200c-5p
KDM5B	T2M	hsa-miR-99b-3p
CFTR	T2M	hsa-miR-193b-3p
CFTR	T2M	hsa-miR-193b-5p
EHMT2	T2M	hsa-let-7b-5p
EHMT2	T2M	hsa-miR-200c-3p
EHMT2	T2M	hsa-let-7b-3p
EHMT2	T2M	hsa-miR-200c-5p
KLF8	T2M	hsa-miR-132-3p
KLF8	T2M	hsa-miR-141-3p
KLF8	T2M	hsa-miR-132-5p
KLF8	T2M	hsa-miR-141-5p
SP7	T2M	hsa-miR-93-5p
SP7	T2M	hsa-miR-93-3p
ZFP42	T2M	hsa-miR-302a-5p
ZFP42	T2M	hsa-miR-302a-3p
ZFP42	T2M	hsa-miR-302b-5p
ZFP42	T2M	hsa-miR-302b-3p
ZFP42	T2M	hsa-miR-302c-5p
ZFP42	T2M	hsa-miR-302c-3p
ZFP42	T2M	hsa-miR-302d-3p
ZFP42	T2M	hsa-miR-367-3p
ZFP42	T2M	hsa-miR-302d-5p
ZFP42	T2M	hsa-miR-367-5p
CREB1	T2M	hsa-miR-21-5p
CREB1	T2M	hsa-miR-23a-3p
CREB1	T2M	hsa-miR-148a-3p
CREB1	T2M	hsa-miR-212-3p
CREB1	T2M	hsa-miR-15b-5p
CREB1	T2M	hsa-miR-132-3p
CREB1	T2M	hsa-miR-9-5p
CREB1	T2M	hsa-miR-9-3p
CREB1	T2M	hsa-miR-320a-3p
CREB1	T2M	hsa-miR-302a-5p
CREB1	T2M	hsa-miR-302a-3p
CREB1	T2M	hsa-miR-373-5p
CREB1	T2M	hsa-miR-373-3p
CREB1	T2M	hsa-miR-335-5p
CREB1	T2M	hsa-miR-630
CREB1	T2M	hsa-miR-21-3p
CREB1	T2M	hsa-miR-23a-5p
CREB1	T2M	hsa-miR-148a-5p
CREB1	T2M	hsa-miR-15b-3p
CREB1	T2M	hsa-miR-132-5p
CREB1	T2M	hsa-miR-335-3p
CREB1	T2M	hsa-miR-212-5p
CREB1	T2M	hsa-miR-320a-5p
CREBBP	T2M	hsa-miR-21-5p
CREBBP	T2M	hsa-miR-21-3p
MAPK14	T2M	hsa-miR-17-5p
MAPK14	T2M	hsa-miR-17-3p
MAPK14	T2M	hsa-miR-18a-5p
MAPK14	T2M	hsa-miR-19a-3p
MAPK14	T2M	hsa-miR-20a-5p
MAPK14	T2M	hsa-miR-34c-5p
MAPK14	T2M	hsa-miR-18a-3p
MAPK14	T2M	hsa-miR-19a-5p
MAPK14	T2M	hsa-miR-20a-3p
MAPK14	T2M	hsa-miR-34c-3p
E2F7	T2M	hsa-miR-15a-5p
E2F7	T2M	hsa-miR-16-5p
E2F7	T2M	hsa-miR-25-3p
E2F7	T2M	hsa-miR-26a-5p
E2F7	T2M	hsa-miR-27b-3p
E2F7	T2M	hsa-miR-15a-3p
E2F7	T2M	hsa-miR-16-1-3p
E2F7	T2M	hsa-miR-25-5p
E2F7	T2M	hsa-miR-26a-1-3p
E2F7	T2M	hsa-miR-27b-5p
NKX2-5	T2M	hsa-miR-17-5p
NKX2-5	T2M	hsa-miR-17-3p
NKX2-5	T2M	hsa-miR-18a-5p
NKX2-5	T2M	hsa-miR-19a-3p
NKX2-5	T2M	hsa-miR-20a-5p
NKX2-5	T2M	hsa-miR-143-3p
NKX2-5	T2M	hsa-miR-145-5p
NKX2-5	T2M	hsa-miR-18a-3p
NKX2-5	T2M	hsa-miR-19a-5p
NKX2-5	T2M	hsa-miR-20a-3p
NKX2-5	T2M	hsa-miR-143-5p
NKX2-5	T2M	hsa-miR-145-3p
CCN2	T2M	hsa-miR-302a-5p
CCN2	T2M	hsa-miR-302a-3p
CTNNB1	T2M	hsa-miR-96-5p
CTNNB1	T2M	hsa-miR-34a-5p
CTNNB1	T2M	hsa-miR-182-5p
CTNNB1	T2M	hsa-miR-182-3p
CTNNB1	T2M	hsa-miR-183-5p
CTNNB1	T2M	hsa-miR-203a-3p
CTNNB1	T2M	hsa-miR-124-3p
CTNNB1	T2M	hsa-miR-146a-5p
CTNNB1	T2M	hsa-miR-150-5p
CTNNB1	T2M	hsa-miR-30e-5p
CTNNB1	T2M	hsa-miR-30e-3p
CTNNB1	T2M	hsa-miR-371a-3p
CTNNB1	T2M	hsa-miR-372-3p
CTNNB1	T2M	hsa-miR-373-5p
CTNNB1	T2M	hsa-miR-373-3p
CTNNB1	T2M	hsa-miR-770-5p
CTNNB1	T2M	hsa-miR-96-3p
CTNNB1	T2M	hsa-miR-34a-3p
CTNNB1	T2M	hsa-miR-183-3p
CTNNB1	T2M	hsa-miR-124-5p
CTNNB1	T2M	hsa-miR-146a-3p
CTNNB1	T2M	hsa-miR-150-3p
CTNNB1	T2M	hsa-miR-371a-5p
CTNNB1	T2M	hsa-miR-372-5p
CTNNB1	T2M	hsa-miR-203a-5p
CUX1	T2M	hsa-miR-214-3p
CUX1	T2M	hsa-miR-214-5p
CXADR	T2M	hsa-miR-122-5p
CXADR	T2M	hsa-miR-122-3p
DDIT3	T2M	hsa-miR-708-5p
DDIT3	T2M	hsa-miR-708-3p
DDX5	T2M	hsa-miR-21-5p
DDX5	T2M	hsa-miR-182-5p
DDX5	T2M	hsa-miR-182-3p
DDX5	T2M	hsa-miR-21-3p
DDX6	T2M	hsa-miR-143-3p
DDX6	T2M	hsa-miR-145-5p
DDX6	T2M	hsa-miR-143-5p
DDX6	T2M	hsa-miR-145-3p
DDX53	T2M	hsa-miR-200b-3p
DDX53	T2M	hsa-miR-200b-5p
DLX5	T2M	hsa-miR-9-5p
DLX5	T2M	hsa-miR-9-3p
DNMT1	T2M	hsa-miR-30a-5p
DNMT1	T2M	hsa-miR-30a-3p
DNMT1	T2M	hsa-miR-148a-3p
DNMT1	T2M	hsa-miR-30c-5p
DNMT1	T2M	hsa-miR-200b-3p
DNMT1	T2M	hsa-miR-23b-3p
DNMT1	T2M	hsa-miR-27b-3p
DNMT1	T2M	hsa-miR-142-5p
DNMT1	T2M	hsa-miR-142-3p
DNMT1	T2M	hsa-miR-152-3p
DNMT1	T2M	hsa-miR-150-5p
DNMT1	T2M	hsa-miR-184
DNMT1	T2M	hsa-miR-200a-3p
DNMT1	T2M	hsa-miR-296-5p
DNMT1	T2M	hsa-miR-429
DNMT1	T2M	hsa-miR-200a-5p
DNMT1	T2M	hsa-miR-148a-5p
DNMT1	T2M	hsa-miR-30c-2-3p
DNMT1	T2M	hsa-miR-200b-5p
DNMT1	T2M	hsa-miR-23b-5p
DNMT1	T2M	hsa-miR-27b-5p
DNMT1	T2M	hsa-miR-150-3p
DNMT1	T2M	hsa-miR-296-3p
DNMT1	T2M	hsa-miR-152-5p
DNMT3A	T2M	hsa-let-7b-5p
DNMT3A	T2M	hsa-miR-29a-3p
DNMT3A	T2M	hsa-miR-29b-3p
DNMT3A	T2M	hsa-let-7b-3p
DNMT3A	T2M	hsa-miR-29a-5p
DNMT3A	T2M	hsa-miR-29b-1-5p
DNMT3B	T2M	hsa-miR-29a-3p
DNMT3B	T2M	hsa-miR-29b-3p
DNMT3B	T2M	hsa-miR-217-5p
DNMT3B	T2M	hsa-miR-29a-5p
DNMT3B	T2M	hsa-miR-29b-1-5p
DNMT3B	T2M	hsa-miR-217-3p
JAG1	T2M	hsa-miR-143-3p
JAG1	T2M	hsa-miR-145-5p
JAG1	T2M	hsa-miR-143-5p
JAG1	T2M	hsa-miR-145-3p
DTX1	T2M	hsa-miR-21-5p
DTX1	T2M	hsa-miR-21-3p
E2F1	T2M	hsa-let-7a-5p
E2F1	T2M	hsa-miR-15a-5p
E2F1	T2M	hsa-miR-16-5p
E2F1	T2M	hsa-miR-17-5p
E2F1	T2M	hsa-miR-17-3p
E2F1	T2M	hsa-miR-18a-5p
E2F1	T2M	hsa-miR-19a-3p
E2F1	T2M	hsa-miR-19b-3p
E2F1	T2M	hsa-miR-20a-5p
E2F1	T2M	hsa-miR-24-1-5p
E2F1	T2M	hsa-miR-24-3p
E2F1	T2M	hsa-miR-25-3p
E2F1	T2M	hsa-miR-29a-3p
E2F1	T2M	hsa-miR-92a-3p
E2F1	T2M	hsa-miR-93-5p
E2F1	T2M	hsa-miR-106a-5p
E2F1	T2M	hsa-miR-203a-3p
E2F1	T2M	hsa-miR-223-3p
E2F1	T2M	hsa-miR-224-5p
E2F1	T2M	hsa-let-7i-5p
E2F1	T2M	hsa-miR-15b-5p
E2F1	T2M	hsa-miR-23b-3p
E2F1	T2M	hsa-miR-27b-3p
E2F1	T2M	hsa-miR-184
E2F1	T2M	hsa-miR-195-5p
E2F1	T2M	hsa-miR-106b-5p
E2F1	T2M	hsa-miR-34c-5p
E2F1	T2M	hsa-miR-363-3p
E2F1	T2M	hsa-miR-18b-5p
E2F1	T2M	hsa-miR-20b-5p
E2F1	T2M	hsa-miR-449a
E2F1	T2M	hsa-miR-452-5p
E2F1	T2M	hsa-miR-452-3p
E2F1	T2M	hsa-miR-202-5p
E2F1	T2M	hsa-miR-202-3p
E2F1	T2M	hsa-miR-519d-3p
E2F1	T2M	hsa-miR-18a-3p
E2F1	T2M	hsa-miR-449b-5p
E2F1	T2M	hsa-miR-363-5p
E2F1	T2M	hsa-miR-15a-3p
E2F1	T2M	hsa-miR-16-1-3p
E2F1	T2M	hsa-miR-19a-5p
E2F1	T2M	hsa-miR-19b-1-5p
E2F1	T2M	hsa-miR-19b-2-5p
E2F1	T2M	hsa-miR-20a-3p
E2F1	T2M	hsa-miR-25-5p
E2F1	T2M	hsa-miR-29a-5p
E2F1	T2M	hsa-miR-92a-1-5p
E2F1	T2M	hsa-miR-92a-2-5p
E2F1	T2M	hsa-miR-93-3p
E2F1	T2M	hsa-miR-106a-3p
E2F1	T2M	hsa-miR-16-2-3p
E2F1	T2M	hsa-miR-223-5p
E2F1	T2M	hsa-let-7i-3p
E2F1	T2M	hsa-miR-15b-3p
E2F1	T2M	hsa-miR-23b-5p
E2F1	T2M	hsa-miR-27b-5p
E2F1	T2M	hsa-miR-195-3p
E2F1	T2M	hsa-miR-106b-3p
E2F1	T2M	hsa-miR-34c-3p
E2F1	T2M	hsa-miR-18b-3p
E2F1	T2M	hsa-miR-20b-3p
E2F1	T2M	hsa-miR-224-3p
E2F1	T2M	hsa-miR-449b-3p
E2F1	T2M	hsa-miR-449c-5p
E2F1	T2M	hsa-miR-449c-3p
E2F1	T2M	hsa-miR-4496
E2F1	T2M	hsa-miR-519d-5p
E2F1	T2M	hsa-miR-203a-5p
E2F2	T2M	hsa-miR-17-5p
E2F2	T2M	hsa-miR-17-3p
E2F2	T2M	hsa-miR-18a-5p
E2F2	T2M	hsa-miR-19a-3p
E2F2	T2M	hsa-miR-19b-3p
E2F2	T2M	hsa-miR-20a-5p
E2F2	T2M	hsa-miR-25-3p
E2F2	T2M	hsa-miR-92a-3p
E2F2	T2M	hsa-miR-18a-3p
E2F2	T2M	hsa-miR-19a-5p
E2F2	T2M	hsa-miR-19b-1-5p
E2F2	T2M	hsa-miR-20a-3p
E2F2	T2M	hsa-miR-25-5p
E2F2	T2M	hsa-miR-92a-1-5p
E2F3	T2M	hsa-let-7a-5p
E2F3	T2M	hsa-miR-15a-5p
E2F3	T2M	hsa-miR-16-5p
E2F3	T2M	hsa-miR-17-5p
E2F3	T2M	hsa-miR-17-3p
E2F3	T2M	hsa-miR-18a-5p
E2F3	T2M	hsa-miR-19a-3p
E2F3	T2M	hsa-miR-19b-3p
E2F3	T2M	hsa-miR-20a-5p
E2F3	T2M	hsa-miR-25-3p
E2F3	T2M	hsa-miR-26a-5p
E2F3	T2M	hsa-miR-92a-3p
E2F3	T2M	hsa-miR-34a-5p
E2F3	T2M	hsa-miR-200b-3p
E2F3	T2M	hsa-let-7i-5p
E2F3	T2M	hsa-miR-15b-5p
E2F3	T2M	hsa-miR-27b-3p
E2F3	T2M	hsa-miR-195-5p
E2F3	T2M	hsa-miR-106b-5p
E2F3	T2M	hsa-miR-18a-3p
E2F3	T2M	hsa-miR-15a-3p
E2F3	T2M	hsa-miR-16-1-3p
E2F3	T2M	hsa-miR-19a-5p
E2F3	T2M	hsa-miR-19b-1-5p
E2F3	T2M	hsa-miR-20a-3p
E2F3	T2M	hsa-miR-25-5p
E2F3	T2M	hsa-miR-26a-1-3p
E2F3	T2M	hsa-miR-92a-1-5p
E2F3	T2M	hsa-miR-34a-3p
E2F3	T2M	hsa-miR-200b-5p
E2F3	T2M	hsa-let-7i-3p
E2F3	T2M	hsa-miR-15b-3p
E2F3	T2M	hsa-miR-27b-5p
E2F3	T2M	hsa-miR-195-3p
E2F3	T2M	hsa-miR-106b-3p
E2F6	T2M	hsa-miR-193a-3p
E2F6	T2M	hsa-miR-193a-5p
EGFR	T2M	hsa-miR-21-5p
EGFR	T2M	hsa-miR-96-5p
EGFR	T2M	hsa-miR-1-3p
EGFR	T2M	hsa-miR-21-3p
EGFR	T2M	hsa-miR-96-3p
EGFR	T2M	hsa-miR-1-5p
EGR1	T2M	hsa-let-7e-5p
EGR1	T2M	hsa-miR-23a-3p
EGR1	T2M	hsa-miR-24-3p
EGR1	T2M	hsa-miR-27a-3p
EGR1	T2M	hsa-miR-30a-5p
EGR1	T2M	hsa-miR-30a-3p
EGR1	T2M	hsa-miR-32-5p
EGR1	T2M	hsa-miR-96-5p
EGR1	T2M	hsa-miR-106a-5p
EGR1	T2M	hsa-miR-199a-5p
EGR1	T2M	hsa-miR-199a-3p
EGR1	T2M	hsa-miR-148a-3p
EGR1	T2M	hsa-miR-30c-5p
EGR1	T2M	hsa-miR-10a-5p
EGR1	T2M	hsa-miR-181c-5p
EGR1	T2M	hsa-miR-183-5p
EGR1	T2M	hsa-miR-212-3p
EGR1	T2M	hsa-miR-214-3p
EGR1	T2M	hsa-miR-219a-5p
EGR1	T2M	hsa-miR-200b-3p
EGR1	T2M	hsa-miR-124-3p
EGR1	T2M	hsa-miR-132-3p
EGR1	T2M	hsa-miR-142-5p
EGR1	T2M	hsa-miR-142-3p
EGR1	T2M	hsa-miR-152-3p
EGR1	T2M	hsa-miR-191-5p
EGR1	T2M	hsa-miR-125a-5p
EGR1	T2M	hsa-miR-149-5p
EGR1	T2M	hsa-miR-185-5p
EGR1	T2M	hsa-miR-99b-5p
EGR1	T2M	hsa-miR-130b-3p
EGR1	T2M	hsa-miR-30e-5p
EGR1	T2M	hsa-miR-30e-3p
EGR1	T2M	hsa-miR-335-5p
EGR1	T2M	hsa-miR-425-3p
EGR1	T2M	hsa-miR-20b-5p
EGR1	T2M	hsa-miR-191-3p
EGR1	T2M	hsa-miR-146b-5p
EGR1	T2M	hsa-miR-181d-5p
EGR1	T2M	hsa-miR-455-5p
EGR1	T2M	hsa-miR-92b-3p
EGR1	T2M	hsa-miR-596
EGR1	T2M	hsa-miR-642a-5p
EGR1	T2M	hsa-miR-425-5p
EGR1	T2M	hsa-miR-675-5p
EGR1	T2M	hsa-let-7e-3p
EGR1	T2M	hsa-miR-23a-5p
EGR1	T2M	hsa-miR-24-2-5p
EGR1	T2M	hsa-miR-27a-5p
EGR1	T2M	hsa-miR-32-3p
EGR1	T2M	hsa-miR-96-3p
EGR1	T2M	hsa-miR-106a-3p
EGR1	T2M	hsa-miR-148a-5p
EGR1	T2M	hsa-miR-30c-2-3p
EGR1	T2M	hsa-miR-10a-3p
EGR1	T2M	hsa-miR-181c-3p
EGR1	T2M	hsa-miR-183-3p
EGR1	T2M	hsa-miR-214-5p
EGR1	T2M	hsa-miR-200b-5p
EGR1	T2M	hsa-miR-124-5p
EGR1	T2M	hsa-miR-132-5p
EGR1	T2M	hsa-miR-125a-3p
EGR1	T2M	hsa-miR-149-3p
EGR1	T2M	hsa-miR-185-3p
EGR1	T2M	hsa-miR-30c-1-3p
EGR1	T2M	hsa-miR-219a-2-3p
EGR1	T2M	hsa-miR-99b-3p
EGR1	T2M	hsa-miR-130b-5p
EGR1	T2M	hsa-miR-335-3p
EGR1	T2M	hsa-miR-20b-3p
EGR1	T2M	hsa-miR-146b-3p
EGR1	T2M	hsa-miR-455-3p
EGR1	T2M	hsa-miR-92b-5p
EGR1	T2M	hsa-miR-301b-3p
EGR1	T2M	hsa-miR-675-3p
EGR1	T2M	hsa-miR-642a-3p
EGR1	T2M	hsa-miR-212-5p
EGR1	T2M	hsa-miR-152-5p
EGR1	T2M	hsa-miR-181d-3p
EGR1	T2M	hsa-miR-301b-5p
EGR2	T2M	hsa-miR-142-5p
EGR2	T2M	hsa-miR-142-3p
EGR3	T2M	hsa-miR-146a-5p
EGR3	T2M	hsa-miR-195-5p
EGR3	T2M	hsa-miR-146b-5p
EGR3	T2M	hsa-miR-146a-3p
EGR3	T2M	hsa-miR-195-3p
EGR3	T2M	hsa-miR-146b-3p
AHR	T2M	hsa-miR-25-3p
AHR	T2M	hsa-miR-93-5p
AHR	T2M	hsa-miR-212-3p
AHR	T2M	hsa-miR-132-3p
AHR	T2M	hsa-miR-106b-5p
AHR	T2M	hsa-miR-25-5p
AHR	T2M	hsa-miR-93-3p
AHR	T2M	hsa-miR-132-5p
AHR	T2M	hsa-miR-106b-3p
AHR	T2M	hsa-miR-212-5p
ELK1	T2M	hsa-miR-17-5p
ELK1	T2M	hsa-miR-17-3p
ELK1	T2M	hsa-miR-18a-5p
ELK1	T2M	hsa-miR-19a-3p
ELK1	T2M	hsa-miR-19b-3p
ELK1	T2M	hsa-miR-20a-5p
ELK1	T2M	hsa-miR-31-5p
ELK1	T2M	hsa-miR-92a-3p
ELK1	T2M	hsa-miR-34a-5p
ELK1	T2M	hsa-miR-210-3p
ELK1	T2M	hsa-miR-200b-3p
ELK1	T2M	hsa-miR-144-3p
ELK1	T2M	hsa-miR-18a-3p
ELK1	T2M	hsa-miR-19a-5p
ELK1	T2M	hsa-miR-19b-1-5p
ELK1	T2M	hsa-miR-20a-3p
ELK1	T2M	hsa-miR-31-3p
ELK1	T2M	hsa-miR-92a-1-5p
ELK1	T2M	hsa-miR-34a-3p
ELK1	T2M	hsa-miR-200b-5p
ELK1	T2M	hsa-miR-144-5p
ELK1	T2M	hsa-miR-210-5p
ELK3	T2M	hsa-miR-155-5p
ELK3	T2M	hsa-miR-155-3p
EMX2	T2M	hsa-miR-181a-5p
EMX2	T2M	hsa-miR-181b-5p
EMX2	T2M	hsa-miR-181a-3p
EMX2	T2M	hsa-miR-181a-2-3p
EMX2	T2M	hsa-miR-181b-3p
EMX2	T2M	hsa-miR-181b-2-3p
EP300	T2M	hsa-miR-21-5p
EP300	T2M	hsa-miR-141-3p
EP300	T2M	hsa-miR-150-5p
EP300	T2M	hsa-miR-200c-3p
EP300	T2M	hsa-miR-21-3p
EP300	T2M	hsa-miR-141-5p
EP300	T2M	hsa-miR-150-3p
EP300	T2M	hsa-miR-200c-5p
EPAS1	T2M	hsa-miR-23a-3p
EPAS1	T2M	hsa-miR-24-3p
EPAS1	T2M	hsa-miR-27a-3p
EPAS1	T2M	hsa-miR-29b-3p
EPAS1	T2M	hsa-miR-30d-5p
EPAS1	T2M	hsa-miR-181c-5p
EPAS1	T2M	hsa-miR-210-3p
EPAS1	T2M	hsa-miR-30b-5p
EPAS1	T2M	hsa-miR-191-5p
EPAS1	T2M	hsa-miR-146a-5p
EPAS1	T2M	hsa-miR-29c-3p
EPAS1	T2M	hsa-miR-302a-5p
EPAS1	T2M	hsa-miR-302a-3p
EPAS1	T2M	hsa-miR-191-3p
EPAS1	T2M	hsa-miR-23a-5p
EPAS1	T2M	hsa-miR-24-2-5p
EPAS1	T2M	hsa-miR-27a-5p
EPAS1	T2M	hsa-miR-29b-2-5p
EPAS1	T2M	hsa-miR-30d-3p
EPAS1	T2M	hsa-miR-181c-3p
EPAS1	T2M	hsa-miR-30b-3p
EPAS1	T2M	hsa-miR-146a-3p
EPAS1	T2M	hsa-miR-29c-5p
EPAS1	T2M	hsa-miR-210-5p
ERG	T2M	hsa-miR-200c-3p
ERG	T2M	hsa-miR-200c-5p
AKT1	T2M	hsa-let-7e-5p
AKT1	T2M	hsa-miR-22-3p
AKT1	T2M	hsa-miR-181c-5p
AKT1	T2M	hsa-miR-155-5p
AKT1	T2M	hsa-let-7e-3p
AKT1	T2M	hsa-miR-22-5p
AKT1	T2M	hsa-miR-181c-3p
AKT1	T2M	hsa-miR-155-3p
AKT2	T2M	hsa-miR-22-3p
AKT2	T2M	hsa-miR-200b-3p
AKT2	T2M	hsa-miR-200c-3p
AKT2	T2M	hsa-miR-200a-3p
AKT2	T2M	hsa-miR-200a-5p
AKT2	T2M	hsa-miR-22-5p
AKT2	T2M	hsa-miR-200b-5p
AKT2	T2M	hsa-miR-200c-5p
ESR1	T2M	hsa-let-7c-5p
ESR1	T2M	hsa-miR-17-5p
ESR1	T2M	hsa-miR-17-3p
ESR1	T2M	hsa-miR-18a-5p
ESR1	T2M	hsa-miR-19a-3p
ESR1	T2M	hsa-miR-19b-3p
ESR1	T2M	hsa-miR-20a-5p
ESR1	T2M	hsa-miR-21-5p
ESR1	T2M	hsa-miR-22-3p
ESR1	T2M	hsa-miR-92a-3p
ESR1	T2M	hsa-miR-99a-5p
ESR1	T2M	hsa-miR-106a-5p
ESR1	T2M	hsa-miR-181a-5p
ESR1	T2M	hsa-miR-181b-5p
ESR1	T2M	hsa-miR-181a-3p
ESR1	T2M	hsa-miR-221-3p
ESR1	T2M	hsa-miR-222-3p
ESR1	T2M	hsa-miR-140-5p
ESR1	T2M	hsa-miR-143-3p
ESR1	T2M	hsa-miR-145-5p
ESR1	T2M	hsa-miR-191-5p
ESR1	T2M	hsa-miR-363-3p
ESR1	T2M	hsa-miR-425-3p
ESR1	T2M	hsa-miR-18b-5p
ESR1	T2M	hsa-miR-20b-5p
ESR1	T2M	hsa-miR-191-3p
ESR1	T2M	hsa-miR-497-5p
ESR1	T2M	hsa-miR-18a-3p
ESR1	T2M	hsa-miR-363-5p
ESR1	T2M	hsa-miR-425-5p
ESR1	T2M	hsa-miR-19a-5p
ESR1	T2M	hsa-miR-19b-2-5p
ESR1	T2M	hsa-miR-20a-3p
ESR1	T2M	hsa-miR-21-3p
ESR1	T2M	hsa-miR-22-5p
ESR1	T2M	hsa-miR-92a-2-5p
ESR1	T2M	hsa-miR-99a-3p
ESR1	T2M	hsa-miR-106a-3p
ESR1	T2M	hsa-miR-221-5p
ESR1	T2M	hsa-miR-222-5p
ESR1	T2M	hsa-miR-140-3p
ESR1	T2M	hsa-miR-143-5p
ESR1	T2M	hsa-miR-145-3p
ESR1	T2M	hsa-miR-18b-3p
ESR1	T2M	hsa-miR-20b-3p
ESR1	T2M	hsa-miR-497-3p
ESR1	T2M	hsa-miR-181b-3p
ESR1	T2M	hsa-let-7c-3p
ESR2	T2M	hsa-miR-24-1-5p
ESR2	T2M	hsa-miR-24-3p
ESR2	T2M	hsa-miR-30a-5p
ESR2	T2M	hsa-miR-30a-3p
ESR2	T2M	hsa-miR-23b-3p
ESR2	T2M	hsa-miR-27b-3p
ESR2	T2M	hsa-miR-23b-5p
ESR2	T2M	hsa-miR-27b-5p
ESRRG	T2M	hsa-miR-127-3p
ESRRG	T2M	hsa-miR-433-3p
ESRRG	T2M	hsa-miR-127-5p
ESRRG	T2M	hsa-miR-433-5p
ETS1	T2M	hsa-miR-16-5p
ETS1	T2M	hsa-miR-21-5p
ETS1	T2M	hsa-miR-31-5p
ETS1	T2M	hsa-miR-96-5p
ETS1	T2M	hsa-miR-192-5p
ETS1	T2M	hsa-miR-181b-5p
ETS1	T2M	hsa-miR-181c-5p
ETS1	T2M	hsa-miR-182-5p
ETS1	T2M	hsa-miR-182-3p
ETS1	T2M	hsa-miR-183-5p
ETS1	T2M	hsa-miR-222-3p
ETS1	T2M	hsa-miR-126-5p
ETS1	T2M	hsa-miR-126-3p
ETS1	T2M	hsa-miR-146a-5p
ETS1	T2M	hsa-miR-320a-3p
ETS1	T2M	hsa-miR-155-5p
ETS1	T2M	hsa-miR-301a-3p
ETS1	T2M	hsa-miR-16-1-3p
ETS1	T2M	hsa-miR-21-3p
ETS1	T2M	hsa-miR-31-3p
ETS1	T2M	hsa-miR-96-3p
ETS1	T2M	hsa-miR-192-3p
ETS1	T2M	hsa-miR-181c-3p
ETS1	T2M	hsa-miR-183-3p
ETS1	T2M	hsa-miR-222-5p
ETS1	T2M	hsa-miR-146a-3p
ETS1	T2M	hsa-miR-155-3p
ETS1	T2M	hsa-miR-181b-3p
ETS1	T2M	hsa-miR-301a-5p
ETS1	T2M	hsa-miR-320a-5p
ETS2	T2M	hsa-miR-155-5p
ETS2	T2M	hsa-miR-196b-5p
ETS2	T2M	hsa-miR-155-3p
ETS2	T2M	hsa-miR-196b-3p
ETV4	T2M	hsa-miR-200b-3p
ETV4	T2M	hsa-miR-125a-5p
ETV4	T2M	hsa-miR-200b-5p
ETV4	T2M	hsa-miR-125a-3p
ETV5	T2M	hsa-miR-21-5p
ETV5	T2M	hsa-miR-21-3p
ETV6	T2M	hsa-miR-181a-5p
ETV6	T2M	hsa-miR-181a-3p
MECOM	T2M	hsa-miR-1-3p
EZH2	T2M	hsa-let-7c-5p
EZH2	T2M	hsa-miR-23a-3p
EZH2	T2M	hsa-miR-26a-5p
EZH2	T2M	hsa-miR-27a-3p
EZH2	T2M	hsa-miR-30a-5p
EZH2	T2M	hsa-miR-30a-3p
EZH2	T2M	hsa-miR-31-5p
EZH2	T2M	hsa-miR-101-3p
EZH2	T2M	hsa-miR-129-5p
EZH2	T2M	hsa-miR-30d-5p
EZH2	T2M	hsa-miR-139-5p
EZH2	T2M	hsa-miR-34a-5p
EZH2	T2M	hsa-miR-181b-5p
EZH2	T2M	hsa-miR-217-5p
EZH2	T2M	hsa-miR-218-5p
EZH2	T2M	hsa-miR-200b-3p
EZH2	T2M	hsa-miR-30b-5p
EZH2	T2M	hsa-miR-137-3p
EZH2	T2M	hsa-miR-141-3p
EZH2	T2M	hsa-miR-143-3p
EZH2	T2M	hsa-miR-9-5p
EZH2	T2M	hsa-miR-9-3p
EZH2	T2M	hsa-miR-146a-5p
EZH2	T2M	hsa-miR-200c-3p
EZH2	T2M	hsa-miR-155-5p
EZH2	T2M	hsa-miR-200a-3p
EZH2	T2M	hsa-miR-429
EZH2	T2M	hsa-miR-200a-5p
EZH2	T2M	hsa-miR-568
EZH2	T2M	hsa-miR-622
EZH2	T2M	hsa-miR-23a-5p
EZH2	T2M	hsa-miR-26a-1-3p
EZH2	T2M	hsa-miR-27a-5p
EZH2	T2M	hsa-miR-31-3p
EZH2	T2M	hsa-miR-101-5p
EZH2	T2M	hsa-miR-30d-3p
EZH2	T2M	hsa-miR-139-3p
EZH2	T2M	hsa-miR-34a-3p
EZH2	T2M	hsa-miR-218-1-3p
EZH2	T2M	hsa-miR-200b-5p
EZH2	T2M	hsa-miR-30b-3p
EZH2	T2M	hsa-miR-141-5p
EZH2	T2M	hsa-miR-143-5p
EZH2	T2M	hsa-miR-129-2-3p
EZH2	T2M	hsa-miR-146a-3p
EZH2	T2M	hsa-miR-200c-5p
EZH2	T2M	hsa-miR-155-3p
EZH2	T2M	hsa-miR-26a-2-3p
EZH2	T2M	hsa-miR-181b-3p
EZH2	T2M	hsa-let-7c-3p
EZH2	T2M	hsa-miR-217-3p
EZH2	T2M	hsa-miR-137-5p
F2	T2M	hsa-miR-222-3p
F2	T2M	hsa-miR-222-5p
JMJD1C	T2M	hsa-miR-302a-5p
JMJD1C	T2M	hsa-miR-302a-3p
JMJD1C	T2M	hsa-miR-302b-5p
JMJD1C	T2M	hsa-miR-302b-3p
JMJD1C	T2M	hsa-miR-302c-5p
JMJD1C	T2M	hsa-miR-302c-3p
JMJD1C	T2M	hsa-miR-302d-3p
JMJD1C	T2M	hsa-miR-367-3p
JMJD1C	T2M	hsa-miR-302d-5p
JMJD1C	T2M	hsa-miR-367-5p
TRIM32	T2M	hsa-let-7a-5p
TRIM32	T2M	hsa-let-7b-5p
TRIM32	T2M	hsa-let-7c-5p
TRIM32	T2M	hsa-let-7d-5p
TRIM32	T2M	hsa-let-7e-5p
TRIM32	T2M	hsa-let-7f-5p
TRIM32	T2M	hsa-let-7g-5p
TRIM32	T2M	hsa-let-7i-5p
TRIM32	T2M	hsa-let-7b-3p
TRIM32	T2M	hsa-let-7d-3p
TRIM32	T2M	hsa-let-7e-3p
TRIM32	T2M	hsa-let-7g-3p
TRIM32	T2M	hsa-let-7i-3p
TRIM32	T2M	hsa-let-7c-3p
FOXF2	T2M	hsa-miR-200b-3p
FOXF2	T2M	hsa-miR-200a-3p
FOXF2	T2M	hsa-miR-429
FOXF2	T2M	hsa-miR-200a-5p
FOXF2	T2M	hsa-miR-200b-5p
KDM2A	T2M	hsa-miR-101-3p
KDM2A	T2M	hsa-miR-101-5p
KDM1A	T2M	hsa-miR-200c-3p
KDM1A	T2M	hsa-miR-568
KDM1A	T2M	hsa-miR-200c-5p
FOXJ1	T2M	hsa-miR-449a
SMG1	T2M	hsa-miR-155-5p
SMG1	T2M	hsa-miR-155-3p
FOXM1	T2M	hsa-miR-200b-3p
FOXM1	T2M	hsa-miR-141-3p
FOXM1	T2M	hsa-miR-200c-3p
FOXM1	T2M	hsa-miR-200a-3p
FOXM1	T2M	hsa-miR-135b-5p
FOXM1	T2M	hsa-miR-429
FOXM1	T2M	hsa-miR-200a-5p
FOXM1	T2M	hsa-miR-200b-5p
FOXM1	T2M	hsa-miR-141-5p
FOXM1	T2M	hsa-miR-200c-5p
FOXM1	T2M	hsa-miR-135b-3p
FOXO1	T2M	hsa-miR-145-5p
FOXO1	T2M	hsa-miR-491-5p
FOXO1	T2M	hsa-miR-145-3p
FOXO1	T2M	hsa-miR-491-3p
FOXO3	T2M	hsa-let-7b-5p
FOXO3	T2M	hsa-let-7c-5p
FOXO3	T2M	hsa-miR-21-5p
FOXO3	T2M	hsa-miR-30d-5p
FOXO3	T2M	hsa-miR-34a-5p
FOXO3	T2M	hsa-miR-34b-5p
FOXO3	T2M	hsa-miR-34c-5p
FOXO3	T2M	hsa-miR-622
FOXO3	T2M	hsa-let-7b-3p
FOXO3	T2M	hsa-miR-21-3p
FOXO3	T2M	hsa-miR-30d-3p
FOXO3	T2M	hsa-miR-34a-3p
FOXO3	T2M	hsa-miR-34b-3p
FOXO3	T2M	hsa-miR-34c-3p
FOXO3	T2M	hsa-let-7c-3p
FLI1	T2M	hsa-let-7a-5p
SIRT1	T2M	hsa-miR-34a-5p
SIRT1	T2M	hsa-miR-424-5p
SIRT1	T2M	hsa-miR-503-5p
SIRT1	T2M	hsa-miR-34a-3p
SIRT1	T2M	hsa-miR-424-3p
SIRT1	T2M	hsa-miR-503-3p
HEY1	T2M	hsa-miR-223-3p
HEY1	T2M	hsa-miR-223-5p
BRD4	T2M	hsa-miR-146a-5p
BRD4	T2M	hsa-miR-155-5p
BRD4	T2M	hsa-miR-146a-3p
BRD4	T2M	hsa-miR-155-3p
CBX7	T2M	hsa-miR-9-5p
CBX7	T2M	hsa-miR-9-3p
SUZ12	T2M	hsa-miR-31-5p
SUZ12	T2M	hsa-miR-217-5p
SUZ12	T2M	hsa-miR-31-3p
SUZ12	T2M	hsa-miR-217-3p
FOS	T2M	hsa-miR-21-5p
FOS	T2M	hsa-miR-23a-3p
FOS	T2M	hsa-miR-31-5p
FOS	T2M	hsa-miR-34a-5p
FOS	T2M	hsa-miR-21-3p
FOS	T2M	hsa-miR-23a-5p
FOS	T2M	hsa-miR-31-3p
FOS	T2M	hsa-miR-34a-3p
FOSB	T2M	hsa-miR-22-3p
FOSB	T2M	hsa-miR-155-5p
FOSB	T2M	hsa-miR-22-5p
FOSB	T2M	hsa-miR-155-3p
NR5A2	T2M	hsa-miR-200c-3p
NR5A2	T2M	hsa-miR-200c-5p
FUS	T2M	hsa-miR-141-3p
FUS	T2M	hsa-miR-200a-3p
FUS	T2M	hsa-miR-200a-5p
FUS	T2M	hsa-miR-141-5p
GATA1	T2M	hsa-miR-23a-3p
GATA1	T2M	hsa-miR-24-3p
GATA1	T2M	hsa-miR-27a-3p
GATA1	T2M	hsa-miR-148a-3p
GATA1	T2M	hsa-miR-138-5p
GATA1	T2M	hsa-miR-144-3p
GATA1	T2M	hsa-miR-361-5p
GATA1	T2M	hsa-miR-196b-5p
GATA1	T2M	hsa-miR-431-5p
GATA1	T2M	hsa-miR-451a
GATA1	T2M	hsa-miR-146b-5p
GATA1	T2M	hsa-miR-23a-5p
GATA1	T2M	hsa-miR-24-2-5p
GATA1	T2M	hsa-miR-27a-5p
GATA1	T2M	hsa-miR-148a-5p
GATA1	T2M	hsa-miR-138-2-3p
GATA1	T2M	hsa-miR-144-5p
GATA1	T2M	hsa-miR-361-3p
GATA1	T2M	hsa-miR-431-3p
GATA1	T2M	hsa-miR-146b-3p
GATA1	T2M	hsa-miR-889-3p
GATA1	T2M	hsa-miR-196b-3p
GATA1	T2M	hsa-miR-889-5p
GATA2	T2M	hsa-miR-23a-3p
GATA2	T2M	hsa-miR-24-3p
GATA2	T2M	hsa-miR-27a-3p
GATA2	T2M	hsa-miR-31-5p
GATA2	T2M	hsa-miR-148a-3p
GATA2	T2M	hsa-miR-30c-5p
GATA2	T2M	hsa-miR-221-3p
GATA2	T2M	hsa-miR-126-5p
GATA2	T2M	hsa-miR-126-3p
GATA2	T2M	hsa-miR-194-5p
GATA2	T2M	hsa-miR-30e-5p
GATA2	T2M	hsa-miR-30e-3p
GATA2	T2M	hsa-miR-23a-5p
GATA2	T2M	hsa-miR-24-2-5p
GATA2	T2M	hsa-miR-27a-5p
GATA2	T2M	hsa-miR-31-3p
GATA2	T2M	hsa-miR-148a-5p
GATA2	T2M	hsa-miR-30c-2-3p
GATA2	T2M	hsa-miR-221-5p
GATA3	T2M	hsa-miR-200b-3p
GATA3	T2M	hsa-miR-138-5p
GATA3	T2M	hsa-miR-125a-5p
GATA3	T2M	hsa-miR-200c-3p
GATA3	T2M	hsa-miR-200a-3p
GATA3	T2M	hsa-miR-200a-5p
GATA3	T2M	hsa-miR-200b-5p
GATA3	T2M	hsa-miR-138-2-3p
GATA3	T2M	hsa-miR-125a-3p
GATA3	T2M	hsa-miR-138-1-3p
GATA3	T2M	hsa-miR-200c-5p
GATA4	T2M	hsa-miR-144-3p
GATA4	T2M	hsa-miR-451a
GATA4	T2M	hsa-miR-144-5p
GATA6	T2M	hsa-miR-30d-5p
GATA6	T2M	hsa-miR-30e-5p
GATA6	T2M	hsa-miR-30e-3p
GATA6	T2M	hsa-miR-30d-3p
FGF21	T2M	hsa-miR-33a-5p
FGF21	T2M	hsa-miR-33b-5p
FGF21	T2M	hsa-miR-33a-3p
FGF21	T2M	hsa-miR-33b-3p
EHF	T2M	hsa-let-7b-5p
EHF	T2M	hsa-miR-424-5p
EHF	T2M	hsa-let-7b-3p
EHF	T2M	hsa-miR-424-3p
GFI1	T2M	hsa-miR-21-5p
GFI1	T2M	hsa-miR-196b-5p
GFI1	T2M	hsa-miR-21-3p
GFI1	T2M	hsa-miR-196b-3p
FOXD3	T2M	hsa-miR-214-3p
FOXD3	T2M	hsa-miR-137-3p
FOXD3	T2M	hsa-miR-496
FOXD3	T2M	hsa-miR-214-5p
FOXD3	T2M	hsa-miR-137-5p
PELP1	T2M	hsa-miR-200b-3p
PELP1	T2M	hsa-miR-141-3p
PELP1	T2M	hsa-miR-200c-3p
PELP1	T2M	hsa-miR-200a-3p
PELP1	T2M	hsa-miR-429
PELP1	T2M	hsa-miR-200a-5p
PELP1	T2M	hsa-miR-200b-5p
PELP1	T2M	hsa-miR-141-5p
PELP1	T2M	hsa-miR-200c-5p
AGO2	T2M	hsa-let-7a-5p
AGO2	T2M	hsa-let-7b-5p
AGO2	T2M	hsa-let-7c-5p
AGO2	T2M	hsa-let-7d-5p
AGO2	T2M	hsa-let-7e-5p
AGO2	T2M	hsa-let-7f-5p
AGO2	T2M	hsa-let-7g-5p
AGO2	T2M	hsa-let-7i-5p
AGO2	T2M	hsa-miR-142-5p
AGO2	T2M	hsa-miR-142-3p
AGO2	T2M	hsa-miR-150-5p
AGO2	T2M	hsa-miR-155-5p
AGO2	T2M	hsa-miR-451a
AGO2	T2M	hsa-let-7b-3p
AGO2	T2M	hsa-let-7d-3p
AGO2	T2M	hsa-let-7e-3p
AGO2	T2M	hsa-let-7g-3p
AGO2	T2M	hsa-let-7i-3p
AGO2	T2M	hsa-miR-150-3p
AGO2	T2M	hsa-miR-155-3p
AGO2	T2M	hsa-let-7c-3p
GLI1	T2M	hsa-miR-29a-3p
GLI1	T2M	hsa-miR-29b-3p
GLI1	T2M	hsa-miR-29a-5p
GLI1	T2M	hsa-miR-29b-1-5p
GNRH1	T2M	hsa-miR-212-3p
GNRH1	T2M	hsa-miR-132-3p
GNRH1	T2M	hsa-miR-132-5p
GNRH1	T2M	hsa-miR-212-5p
DOK7	T2M	hsa-miR-495-3p
DOK7	T2M	hsa-miR-495-5p
BRD7	T2M	hsa-miR-141-3p
BRD7	T2M	hsa-miR-141-5p
REPIN1	T2M	hsa-miR-15a-5p
REPIN1	T2M	hsa-miR-16-5p
REPIN1	T2M	hsa-miR-15a-3p
REPIN1	T2M	hsa-miR-16-1-3p
TLX3	T2M	hsa-miR-17-5p
TLX3	T2M	hsa-miR-17-3p
TLX3	T2M	hsa-miR-18a-5p
TLX3	T2M	hsa-miR-19a-3p
TLX3	T2M	hsa-miR-20a-5p
TLX3	T2M	hsa-miR-18a-3p
TLX3	T2M	hsa-miR-19a-5p
TLX3	T2M	hsa-miR-20a-3p
HDAC1	T2M	hsa-miR-34a-5p
HDAC1	T2M	hsa-miR-200b-3p
HDAC1	T2M	hsa-miR-146a-5p
HDAC1	T2M	hsa-miR-200a-3p
HDAC1	T2M	hsa-miR-424-5p
HDAC1	T2M	hsa-miR-429
HDAC1	T2M	hsa-miR-200a-5p
HDAC1	T2M	hsa-miR-503-5p
HDAC1	T2M	hsa-miR-34a-3p
HDAC1	T2M	hsa-miR-200b-5p
HDAC1	T2M	hsa-miR-146a-3p
HDAC1	T2M	hsa-miR-424-3p
HDAC1	T2M	hsa-miR-503-3p
HDAC2	T2M	hsa-miR-96-5p
HDAC2	T2M	hsa-miR-182-5p
HDAC2	T2M	hsa-miR-182-3p
HDAC2	T2M	hsa-miR-183-5p
HDAC2	T2M	hsa-miR-200b-3p
HDAC2	T2M	hsa-miR-130a-3p
HDAC2	T2M	hsa-miR-141-3p
HDAC2	T2M	hsa-miR-200c-3p
HDAC2	T2M	hsa-miR-155-5p
HDAC2	T2M	hsa-miR-200a-3p
HDAC2	T2M	hsa-miR-424-5p
HDAC2	T2M	hsa-miR-429
HDAC2	T2M	hsa-miR-200a-5p
HDAC2	T2M	hsa-miR-503-5p
HDAC2	T2M	hsa-miR-96-3p
HDAC2	T2M	hsa-miR-183-3p
HDAC2	T2M	hsa-miR-200b-5p
HDAC2	T2M	hsa-miR-130a-5p
HDAC2	T2M	hsa-miR-141-5p
HDAC2	T2M	hsa-miR-200c-5p
HDAC2	T2M	hsa-miR-155-3p
HDAC2	T2M	hsa-miR-424-3p
HDAC2	T2M	hsa-miR-503-3p
HIF1A	T2M	hsa-let-7a-5p
HIF1A	T2M	hsa-let-7e-5p
HIF1A	T2M	hsa-miR-20a-5p
HIF1A	T2M	hsa-miR-21-5p
HIF1A	T2M	hsa-miR-23a-3p
HIF1A	T2M	hsa-miR-24-3p
HIF1A	T2M	hsa-miR-26a-5p
HIF1A	T2M	hsa-miR-27a-3p
HIF1A	T2M	hsa-miR-96-5p
HIF1A	T2M	hsa-miR-101-3p
HIF1A	T2M	hsa-miR-29b-3p
HIF1A	T2M	hsa-miR-107
HIF1A	T2M	hsa-miR-199a-5p
HIF1A	T2M	hsa-miR-199a-3p
HIF1A	T2M	hsa-miR-30d-5p
HIF1A	T2M	hsa-miR-181a-5p
HIF1A	T2M	hsa-miR-181c-5p
HIF1A	T2M	hsa-miR-182-5p
HIF1A	T2M	hsa-miR-182-3p
HIF1A	T2M	hsa-miR-183-5p
HIF1A	T2M	hsa-miR-204-5p
HIF1A	T2M	hsa-miR-205-5p
HIF1A	T2M	hsa-miR-210-3p
HIF1A	T2M	hsa-miR-181a-3p
HIF1A	T2M	hsa-miR-214-3p
HIF1A	T2M	hsa-miR-218-5p
HIF1A	T2M	hsa-miR-224-5p
HIF1A	T2M	hsa-miR-23b-3p
HIF1A	T2M	hsa-miR-30b-5p
HIF1A	T2M	hsa-miR-128-3p
HIF1A	T2M	hsa-miR-130a-3p
HIF1A	T2M	hsa-miR-143-3p
HIF1A	T2M	hsa-miR-145-5p
HIF1A	T2M	hsa-miR-191-5p
HIF1A	T2M	hsa-miR-126-5p
HIF1A	T2M	hsa-miR-126-3p
HIF1A	T2M	hsa-miR-127-3p
HIF1A	T2M	hsa-miR-146a-5p
HIF1A	T2M	hsa-miR-185-5p
HIF1A	T2M	hsa-miR-193a-3p
HIF1A	T2M	hsa-miR-155-5p
HIF1A	T2M	hsa-miR-29c-3p
HIF1A	T2M	hsa-miR-302a-5p
HIF1A	T2M	hsa-miR-302a-3p
HIF1A	T2M	hsa-miR-301a-3p
HIF1A	T2M	hsa-miR-361-5p
HIF1A	T2M	hsa-miR-376c-3p
HIF1A	T2M	hsa-miR-372-3p
HIF1A	T2M	hsa-miR-373-5p
HIF1A	T2M	hsa-miR-373-3p
HIF1A	T2M	hsa-miR-382-5p
HIF1A	T2M	hsa-miR-424-5p
HIF1A	T2M	hsa-miR-429
HIF1A	T2M	hsa-miR-191-3p
HIF1A	T2M	hsa-miR-452-5p
HIF1A	T2M	hsa-miR-452-3p
HIF1A	T2M	hsa-miR-497-5p
HIF1A	T2M	hsa-miR-602
HIF1A	T2M	hsa-miR-454-5p
HIF1A	T2M	hsa-miR-454-3p
HIF1A	T2M	hsa-let-7e-3p
HIF1A	T2M	hsa-miR-20a-3p
HIF1A	T2M	hsa-miR-21-3p
HIF1A	T2M	hsa-miR-23a-5p
HIF1A	T2M	hsa-miR-24-2-5p
HIF1A	T2M	hsa-miR-27a-5p
HIF1A	T2M	hsa-miR-96-3p
HIF1A	T2M	hsa-miR-101-5p
HIF1A	T2M	hsa-miR-29b-2-5p
HIF1A	T2M	hsa-miR-30d-3p
HIF1A	T2M	hsa-miR-181c-3p
HIF1A	T2M	hsa-miR-183-3p
HIF1A	T2M	hsa-miR-214-5p
HIF1A	T2M	hsa-miR-218-2-3p
HIF1A	T2M	hsa-miR-23b-5p
HIF1A	T2M	hsa-miR-30b-3p
HIF1A	T2M	hsa-miR-130a-5p
HIF1A	T2M	hsa-miR-143-5p
HIF1A	T2M	hsa-miR-145-3p
HIF1A	T2M	hsa-miR-127-5p
HIF1A	T2M	hsa-miR-146a-3p
HIF1A	T2M	hsa-miR-185-3p
HIF1A	T2M	hsa-miR-193a-5p
HIF1A	T2M	hsa-miR-155-3p
HIF1A	T2M	hsa-miR-29c-5p
HIF1A	T2M	hsa-miR-26a-2-3p
HIF1A	T2M	hsa-miR-361-3p
HIF1A	T2M	hsa-miR-424-3p
HIF1A	T2M	hsa-miR-497-3p
HIF1A	T2M	hsa-miR-1271-5p
HIF1A	T2M	hsa-miR-1275
HIF1A	T2M	hsa-miR-205-3p
HIF1A	T2M	hsa-miR-224-3p
HIF1A	T2M	hsa-miR-3120-3p
HIF1A	T2M	hsa-miR-3120-5p
HIF1A	T2M	hsa-miR-204-3p
HIF1A	T2M	hsa-miR-301a-5p
HIF1A	T2M	hsa-miR-382-3p
HIF1A	T2M	hsa-miR-1271-3p
HIF1A	T2M	hsa-miR-376c-5p
HIF1A	T2M	hsa-miR-210-5p
HIF1A	T2M	hsa-miR-128-1-5p
HIF1A	T2M	hsa-miR-372-5p
HLF	T2M	hsa-miR-132-3p
HLF	T2M	hsa-miR-132-5p
HMGA1	T2M	hsa-miR-29a-3p
HMGA1	T2M	hsa-miR-101-3p
HMGA1	T2M	hsa-miR-196a-5p
HMGA1	T2M	hsa-miR-222-3p
HMGA1	T2M	hsa-miR-331-3p
HMGA1	T2M	hsa-miR-29a-5p
HMGA1	T2M	hsa-miR-196a-3p
HMGA1	T2M	hsa-miR-222-5p
HMGA1	T2M	hsa-miR-331-5p
HMGA1	T2M	hsa-miR-101-2-5p
FOXA1	T2M	hsa-miR-122-5p
FOXA1	T2M	hsa-miR-122-3p
FOXA2	T2M	hsa-miR-29a-3p
FOXA2	T2M	hsa-miR-29b-3p
FOXA2	T2M	hsa-miR-122-5p
FOXA2	T2M	hsa-miR-29c-3p
FOXA2	T2M	hsa-miR-29a-5p
FOXA2	T2M	hsa-miR-29b-1-5p
FOXA2	T2M	hsa-miR-29b-2-5p
FOXA2	T2M	hsa-miR-122-3p
FOXA2	T2M	hsa-miR-29c-5p
HNF4A	T2M	hsa-miR-96-5p
HNF4A	T2M	hsa-miR-101-3p
HNF4A	T2M	hsa-miR-192-5p
HNF4A	T2M	hsa-miR-7-5p
HNF4A	T2M	hsa-miR-34a-5p
HNF4A	T2M	hsa-miR-182-5p
HNF4A	T2M	hsa-miR-182-3p
HNF4A	T2M	hsa-miR-183-5p
HNF4A	T2M	hsa-miR-200b-3p
HNF4A	T2M	hsa-miR-122-5p
HNF4A	T2M	hsa-miR-124-3p
HNF4A	T2M	hsa-miR-134-5p
HNF4A	T2M	hsa-miR-150-5p
HNF4A	T2M	hsa-miR-154-5p
HNF4A	T2M	hsa-miR-154-3p
HNF4A	T2M	hsa-miR-194-5p
HNF4A	T2M	hsa-miR-200c-3p
HNF4A	T2M	hsa-miR-200a-3p
HNF4A	T2M	hsa-miR-299-3p
HNF4A	T2M	hsa-miR-376c-3p
HNF4A	T2M	hsa-miR-369-3p
HNF4A	T2M	hsa-miR-376a-3p
HNF4A	T2M	hsa-miR-377-3p
HNF4A	T2M	hsa-miR-379-5p
HNF4A	T2M	hsa-miR-380-5p
HNF4A	T2M	hsa-miR-380-3p
HNF4A	T2M	hsa-miR-381-3p
HNF4A	T2M	hsa-miR-382-5p
HNF4A	T2M	hsa-miR-323a-3p
HNF4A	T2M	hsa-miR-200a-5p
HNF4A	T2M	hsa-miR-369-5p
HNF4A	T2M	hsa-miR-329-3p
HNF4A	T2M	hsa-miR-409-5p
HNF4A	T2M	hsa-miR-409-3p
HNF4A	T2M	hsa-miR-412-3p
HNF4A	T2M	hsa-miR-410-3p
HNF4A	T2M	hsa-miR-376b-3p
HNF4A	T2M	hsa-miR-485-5p
HNF4A	T2M	hsa-miR-485-3p
HNF4A	T2M	hsa-miR-487a-3p
HNF4A	T2M	hsa-miR-494-3p
HNF4A	T2M	hsa-miR-495-3p
HNF4A	T2M	hsa-miR-496
HNF4A	T2M	hsa-miR-299-5p
HNF4A	T2M	hsa-miR-539-5p
HNF4A	T2M	hsa-miR-544a
HNF4A	T2M	hsa-miR-487b-3p
HNF4A	T2M	hsa-miR-411-5p
HNF4A	T2M	hsa-miR-654-5p
HNF4A	T2M	hsa-miR-655-3p
HNF4A	T2M	hsa-miR-656-3p
HNF4A	T2M	hsa-miR-376a-5p
HNF4A	T2M	hsa-miR-758-3p
HNF4A	T2M	hsa-miR-668-3p
HNF4A	T2M	hsa-miR-96-3p
HNF4A	T2M	hsa-miR-192-3p
HNF4A	T2M	hsa-miR-7-2-3p
HNF4A	T2M	hsa-miR-34a-3p
HNF4A	T2M	hsa-miR-183-3p
HNF4A	T2M	hsa-miR-200b-5p
HNF4A	T2M	hsa-miR-122-3p
HNF4A	T2M	hsa-miR-124-5p
HNF4A	T2M	hsa-miR-150-3p
HNF4A	T2M	hsa-miR-200c-5p
HNF4A	T2M	hsa-miR-194-3p
HNF4A	T2M	hsa-miR-377-5p
HNF4A	T2M	hsa-miR-379-3p
HNF4A	T2M	hsa-miR-323a-5p
HNF4A	T2M	hsa-miR-411-3p
HNF4A	T2M	hsa-miR-654-3p
HNF4A	T2M	hsa-miR-889-3p
HNF4A	T2M	hsa-miR-543
HNF4A	T2M	hsa-miR-1197
HNF4A	T2M	hsa-miR-1193
HNF4A	T2M	hsa-miR-382-3p
HNF4A	T2M	hsa-miR-539-3p
HNF4A	T2M	hsa-miR-376c-5p
HNF4A	T2M	hsa-miR-381-5p
HNF4A	T2M	hsa-miR-376b-5p
HNF4A	T2M	hsa-miR-495-5p
HNF4A	T2M	hsa-miR-758-5p
HNF4A	T2M	hsa-miR-134-3p
HNF4A	T2M	hsa-miR-329-5p
HNF4A	T2M	hsa-miR-412-5p
HNF4A	T2M	hsa-miR-410-5p
HNF4A	T2M	hsa-miR-487a-5p
HNF4A	T2M	hsa-miR-494-5p
HNF4A	T2M	hsa-miR-487b-5p
HNF4A	T2M	hsa-miR-655-5p
HNF4A	T2M	hsa-miR-656-5p
HNF4A	T2M	hsa-miR-668-5p
HNF4A	T2M	hsa-miR-889-5p
HNF4A	T2M	hsa-miR-101-2-5p
ONECUT1	T2M	hsa-miR-122-5p
ONECUT1	T2M	hsa-miR-122-3p
TLX1	T2M	hsa-miR-17-5p
TLX1	T2M	hsa-miR-17-3p
TLX1	T2M	hsa-miR-18a-5p
TLX1	T2M	hsa-miR-19a-3p
TLX1	T2M	hsa-miR-20a-5p
TLX1	T2M	hsa-miR-18a-3p
TLX1	T2M	hsa-miR-19a-5p
TLX1	T2M	hsa-miR-20a-3p
HOXA9	T2M	hsa-miR-21-5p
HOXA9	T2M	hsa-miR-196b-5p
HOXA9	T2M	hsa-miR-21-3p
HOXA9	T2M	hsa-miR-196b-3p
HOXA10	T2M	hsa-let-7a-5p
HOXA10	T2M	hsa-let-7c-5p
HOXA10	T2M	hsa-miR-99a-5p
HOXA10	T2M	hsa-miR-100-5p
HOXA10	T2M	hsa-miR-125b-5p
HOXA10	T2M	hsa-miR-99a-3p
HOXA10	T2M	hsa-miR-100-3p
HOXA10	T2M	hsa-miR-125b-1-3p
HOXA10	T2M	hsa-miR-125b-2-3p
HOXA10	T2M	hsa-let-7c-3p
HOXB7	T2M	hsa-miR-221-3p
HOXB7	T2M	hsa-miR-222-3p
HOXB7	T2M	hsa-miR-221-5p
HOXB7	T2M	hsa-miR-222-5p
HOXD10	T2M	hsa-miR-146a-5p
HOXD10	T2M	hsa-miR-146a-3p
HES1	T2M	hsa-miR-17-5p
HES1	T2M	hsa-miR-17-3p
HES1	T2M	hsa-miR-18a-5p
HES1	T2M	hsa-miR-19a-3p
HES1	T2M	hsa-miR-19b-3p
HES1	T2M	hsa-miR-20a-5p
HES1	T2M	hsa-miR-92a-3p
HES1	T2M	hsa-miR-205-5p
HES1	T2M	hsa-miR-18a-3p
HES1	T2M	hsa-miR-19a-5p
HES1	T2M	hsa-miR-19b-1-5p
HES1	T2M	hsa-miR-20a-3p
HES1	T2M	hsa-miR-92a-1-5p
HES1	T2M	hsa-miR-205-3p
APEX1	T2M	hsa-miR-125b-5p
APEX1	T2M	hsa-miR-133b
APEX1	T2M	hsa-miR-125b-2-3p
HSF1	T2M	hsa-miR-135b-5p
HSF1	T2M	hsa-miR-432-5p
HSF1	T2M	hsa-miR-432-3p
HSF1	T2M	hsa-miR-135b-3p
HSF2	T2M	hsa-miR-96-5p
HSF2	T2M	hsa-miR-182-5p
HSF2	T2M	hsa-miR-182-3p
HSF2	T2M	hsa-miR-183-5p
HSF2	T2M	hsa-miR-96-3p
HSF2	T2M	hsa-miR-183-3p
IFNB1	T2M	hsa-miR-143-3p
IFNB1	T2M	hsa-miR-145-5p
IFNB1	T2M	hsa-miR-143-5p
IFNB1	T2M	hsa-miR-145-3p
IFNG	T2M	hsa-miR-143-3p
IFNG	T2M	hsa-miR-145-5p
IFNG	T2M	hsa-miR-143-5p
IFNG	T2M	hsa-miR-145-3p
RBPJ	T2M	hsa-miR-221-3p
RBPJ	T2M	hsa-miR-222-3p
RBPJ	T2M	hsa-miR-221-5p
RBPJ	T2M	hsa-miR-222-5p
IL1B	T2M	hsa-miR-21-5p
IL1B	T2M	hsa-miR-146a-5p
IL1B	T2M	hsa-miR-21-3p
IL1B	T2M	hsa-miR-146a-3p
IL2	T2M	hsa-miR-182-5p
IL2	T2M	hsa-miR-182-3p
IL4	T2M	hsa-miR-29a-3p
IL4	T2M	hsa-miR-378a-5p
IL4	T2M	hsa-miR-378a-3p
IL4	T2M	hsa-miR-29a-5p
IL6	T2M	hsa-let-7a-5p
IL6	T2M	hsa-let-7b-5p
IL6	T2M	hsa-miR-148a-3p
IL6	T2M	hsa-miR-152-3p
IL6	T2M	hsa-miR-301a-3p
IL6	T2M	hsa-miR-370-3p
IL6	T2M	hsa-miR-146b-5p
IL6	T2M	hsa-miR-519c-5p
IL6	T2M	hsa-miR-519c-3p
IL6	T2M	hsa-let-7b-3p
IL6	T2M	hsa-miR-148a-5p
IL6	T2M	hsa-miR-146b-3p
IL6	T2M	hsa-miR-301b-3p
IL6	T2M	hsa-miR-301a-5p
IL6	T2M	hsa-miR-152-5p
IL6	T2M	hsa-miR-370-5p
IL6	T2M	hsa-miR-301b-5p
ILF2	T2M	hsa-miR-7-5p
ILF2	T2M	hsa-miR-7-1-3p
ILF3	T2M	hsa-miR-7-5p
ILF3	T2M	hsa-miR-590-5p
ILF3	T2M	hsa-miR-7-1-3p
ILF3	T2M	hsa-miR-590-3p
IRF1	T2M	hsa-miR-203a-3p
IRF1	T2M	hsa-miR-155-5p
IRF1	T2M	hsa-miR-155-3p
IRF1	T2M	hsa-miR-203a-5p
IRF3	T2M	hsa-miR-155-5p
IRF3	T2M	hsa-miR-576-5p
IRF3	T2M	hsa-miR-155-3p
IRF3	T2M	hsa-miR-576-3p
IRF4	T2M	hsa-miR-155-5p
IRF4	T2M	hsa-miR-155-3p
IRF6	T2M	hsa-miR-9-5p
IRF6	T2M	hsa-miR-9-3p
AR	T2M	hsa-let-7a-5p
AR	T2M	hsa-let-7c-5p
AR	T2M	hsa-miR-17-5p
AR	T2M	hsa-miR-17-3p
AR	T2M	hsa-miR-18a-5p
AR	T2M	hsa-miR-19a-3p
AR	T2M	hsa-miR-19b-3p
AR	T2M	hsa-miR-20a-5p
AR	T2M	hsa-miR-21-5p
AR	T2M	hsa-miR-27a-3p
AR	T2M	hsa-miR-32-5p
AR	T2M	hsa-miR-92a-3p
AR	T2M	hsa-miR-99a-5p
AR	T2M	hsa-miR-101-3p
AR	T2M	hsa-miR-182-5p
AR	T2M	hsa-miR-182-3p
AR	T2M	hsa-miR-216a-5p
AR	T2M	hsa-miR-1-3p
AR	T2M	hsa-miR-125b-5p
AR	T2M	hsa-miR-145-5p
AR	T2M	hsa-miR-190a-5p
AR	T2M	hsa-miR-133b
AR	T2M	hsa-miR-18a-3p
AR	T2M	hsa-miR-539-5p
AR	T2M	hsa-miR-19a-5p
AR	T2M	hsa-miR-19b-1-5p
AR	T2M	hsa-miR-20a-3p
AR	T2M	hsa-miR-21-3p
AR	T2M	hsa-miR-27a-5p
AR	T2M	hsa-miR-32-3p
AR	T2M	hsa-miR-92a-1-5p
AR	T2M	hsa-miR-99a-3p
AR	T2M	hsa-miR-101-5p
AR	T2M	hsa-miR-145-3p
AR	T2M	hsa-miR-125b-2-3p
AR	T2M	hsa-miR-539-3p
AR	T2M	hsa-miR-216a-3p
AR	T2M	hsa-let-7c-3p
AR	T2M	hsa-miR-190a-3p
ITGB3	T2M	hsa-miR-150-5p
ITGB3	T2M	hsa-miR-150-3p
JUN	T2M	hsa-miR-21-5p
JUN	T2M	hsa-miR-23a-3p
JUN	T2M	hsa-miR-24-1-5p
JUN	T2M	hsa-miR-24-3p
JUN	T2M	hsa-miR-25-3p
JUN	T2M	hsa-miR-29a-3p
JUN	T2M	hsa-miR-30a-5p
JUN	T2M	hsa-miR-30a-3p
JUN	T2M	hsa-miR-31-5p
JUN	T2M	hsa-miR-93-5p
JUN	T2M	hsa-miR-101-3p
JUN	T2M	hsa-miR-29b-3p
JUN	T2M	hsa-miR-199a-5p
JUN	T2M	hsa-miR-199a-3p
JUN	T2M	hsa-miR-139-5p
JUN	T2M	hsa-miR-203a-3p
JUN	T2M	hsa-miR-221-3p
JUN	T2M	hsa-miR-222-3p
JUN	T2M	hsa-miR-224-5p
JUN	T2M	hsa-miR-200b-3p
JUN	T2M	hsa-miR-23b-3p
JUN	T2M	hsa-miR-27b-3p
JUN	T2M	hsa-miR-141-3p
JUN	T2M	hsa-miR-144-3p
JUN	T2M	hsa-miR-127-3p
JUN	T2M	hsa-miR-146a-5p
JUN	T2M	hsa-miR-184
JUN	T2M	hsa-miR-206
JUN	T2M	hsa-miR-200c-3p
JUN	T2M	hsa-miR-155-5p
JUN	T2M	hsa-miR-106b-5p
JUN	T2M	hsa-miR-200a-3p
JUN	T2M	hsa-miR-34c-5p
JUN	T2M	hsa-miR-378a-5p
JUN	T2M	hsa-miR-378a-3p
JUN	T2M	hsa-miR-135b-5p
JUN	T2M	hsa-miR-18b-5p
JUN	T2M	hsa-miR-429
JUN	T2M	hsa-miR-200a-5p
JUN	T2M	hsa-miR-451a
JUN	T2M	hsa-miR-630
JUN	T2M	hsa-miR-21-3p
JUN	T2M	hsa-miR-23a-5p
JUN	T2M	hsa-miR-25-5p
JUN	T2M	hsa-miR-29a-5p
JUN	T2M	hsa-miR-31-3p
JUN	T2M	hsa-miR-93-3p
JUN	T2M	hsa-miR-29b-1-5p
JUN	T2M	hsa-miR-139-3p
JUN	T2M	hsa-miR-221-5p
JUN	T2M	hsa-miR-222-5p
JUN	T2M	hsa-miR-200b-5p
JUN	T2M	hsa-miR-23b-5p
JUN	T2M	hsa-miR-27b-5p
JUN	T2M	hsa-miR-141-5p
JUN	T2M	hsa-miR-144-5p
JUN	T2M	hsa-miR-127-5p
JUN	T2M	hsa-miR-146a-3p
JUN	T2M	hsa-miR-200c-5p
JUN	T2M	hsa-miR-155-3p
JUN	T2M	hsa-miR-106b-3p
JUN	T2M	hsa-miR-34c-3p
JUN	T2M	hsa-miR-135b-3p
JUN	T2M	hsa-miR-18b-3p
JUN	T2M	hsa-miR-224-3p
JUN	T2M	hsa-miR-3188
JUN	T2M	hsa-miR-203a-5p
JUN	T2M	hsa-miR-101-2-5p
JUNB	T2M	hsa-miR-155-5p
JUNB	T2M	hsa-miR-135b-5p
JUNB	T2M	hsa-miR-155-3p
JUNB	T2M	hsa-miR-135b-3p
JUND	T2M	hsa-miR-29b-3p
JUND	T2M	hsa-miR-29b-1-5p
HES5	T2M	hsa-miR-342-3p
HES5	T2M	hsa-miR-342-5p
LIN28B	T2M	hsa-let-7a-5p
LIN28B	T2M	hsa-let-7b-5p
LIN28B	T2M	hsa-let-7c-5p
LIN28B	T2M	hsa-let-7d-5p
LIN28B	T2M	hsa-let-7e-5p
LIN28B	T2M	hsa-let-7f-5p
LIN28B	T2M	hsa-let-7g-5p
LIN28B	T2M	hsa-let-7i-5p
LIN28B	T2M	hsa-let-7b-3p
LIN28B	T2M	hsa-let-7d-3p
LIN28B	T2M	hsa-let-7e-3p
LIN28B	T2M	hsa-let-7g-3p
LIN28B	T2M	hsa-let-7i-3p
LIN28B	T2M	hsa-let-7c-3p
LMO2	T2M	hsa-miR-142-5p
LMO2	T2M	hsa-miR-142-3p
LMX1A	T2M	hsa-miR-135a-5p
LMX1A	T2M	hsa-miR-135a-2-3p
ARNT	T2M	hsa-miR-25-3p
ARNT	T2M	hsa-miR-93-5p
ARNT	T2M	hsa-miR-101-3p
ARNT	T2M	hsa-miR-210-3p
ARNT	T2M	hsa-miR-106b-5p
ARNT	T2M	hsa-miR-25-5p
ARNT	T2M	hsa-miR-93-3p
ARNT	T2M	hsa-miR-101-5p
ARNT	T2M	hsa-miR-106b-3p
ARNT	T2M	hsa-miR-210-5p
SMAD1	T2M	hsa-miR-302a-5p
SMAD1	T2M	hsa-miR-302a-3p
SMAD1	T2M	hsa-miR-302b-5p
SMAD1	T2M	hsa-miR-302b-3p
SMAD1	T2M	hsa-miR-302c-5p
SMAD1	T2M	hsa-miR-302c-3p
SMAD1	T2M	hsa-miR-302d-3p
SMAD1	T2M	hsa-miR-367-3p
SMAD1	T2M	hsa-miR-302d-5p
SMAD1	T2M	hsa-miR-367-5p
SMAD2	T2M	hsa-miR-27a-3p
SMAD2	T2M	hsa-miR-96-5p
SMAD2	T2M	hsa-miR-30d-5p
SMAD2	T2M	hsa-miR-27a-5p
SMAD2	T2M	hsa-miR-96-3p
SMAD2	T2M	hsa-miR-30d-3p
SMAD3	T2M	hsa-let-7d-5p
SMAD3	T2M	hsa-miR-17-5p
SMAD3	T2M	hsa-miR-17-3p
SMAD3	T2M	hsa-miR-18a-5p
SMAD3	T2M	hsa-miR-19a-3p
SMAD3	T2M	hsa-miR-19b-3p
SMAD3	T2M	hsa-miR-20a-5p
SMAD3	T2M	hsa-miR-21-5p
SMAD3	T2M	hsa-miR-26a-5p
SMAD3	T2M	hsa-miR-27a-3p
SMAD3	T2M	hsa-miR-29a-3p
SMAD3	T2M	hsa-miR-31-5p
SMAD3	T2M	hsa-miR-92a-3p
SMAD3	T2M	hsa-miR-192-5p
SMAD3	T2M	hsa-miR-30d-5p
SMAD3	T2M	hsa-miR-181a-5p
SMAD3	T2M	hsa-miR-181b-5p
SMAD3	T2M	hsa-miR-200b-3p
SMAD3	T2M	hsa-miR-140-5p
SMAD3	T2M	hsa-miR-143-3p
SMAD3	T2M	hsa-miR-145-5p
SMAD3	T2M	hsa-miR-136-5p
SMAD3	T2M	hsa-miR-155-5p
SMAD3	T2M	hsa-miR-200a-3p
SMAD3	T2M	hsa-miR-424-5p
SMAD3	T2M	hsa-miR-450a-5p
SMAD3	T2M	hsa-miR-200a-5p
SMAD3	T2M	hsa-miR-433-3p
SMAD3	T2M	hsa-miR-451a
SMAD3	T2M	hsa-miR-494-3p
SMAD3	T2M	hsa-miR-503-5p
SMAD3	T2M	hsa-miR-18a-3p
SMAD3	T2M	hsa-miR-455-5p
SMAD3	T2M	hsa-let-7d-3p
SMAD3	T2M	hsa-miR-19a-5p
SMAD3	T2M	hsa-miR-19b-1-5p
SMAD3	T2M	hsa-miR-20a-3p
SMAD3	T2M	hsa-miR-21-3p
SMAD3	T2M	hsa-miR-26a-1-3p
SMAD3	T2M	hsa-miR-27a-5p
SMAD3	T2M	hsa-miR-29a-5p
SMAD3	T2M	hsa-miR-31-3p
SMAD3	T2M	hsa-miR-92a-1-5p
SMAD3	T2M	hsa-miR-192-3p
SMAD3	T2M	hsa-miR-30d-3p
SMAD3	T2M	hsa-miR-181a-2-3p
SMAD3	T2M	hsa-miR-200b-5p
SMAD3	T2M	hsa-miR-140-3p
SMAD3	T2M	hsa-miR-143-5p
SMAD3	T2M	hsa-miR-145-3p
SMAD3	T2M	hsa-miR-136-3p
SMAD3	T2M	hsa-miR-155-3p
SMAD3	T2M	hsa-miR-424-3p
SMAD3	T2M	hsa-miR-455-3p
SMAD3	T2M	hsa-miR-450b-5p
SMAD3	T2M	hsa-miR-450b-3p
SMAD3	T2M	hsa-miR-450a-1-3p
SMAD3	T2M	hsa-miR-503-3p
SMAD3	T2M	hsa-miR-433-5p
SMAD3	T2M	hsa-miR-494-5p
SMAD3	T2M	hsa-miR-181b-2-3p
SMAD4	T2M	hsa-miR-96-5p
SMAD4	T2M	hsa-miR-181a-5p
SMAD4	T2M	hsa-miR-181b-5p
SMAD4	T2M	hsa-miR-143-3p
SMAD4	T2M	hsa-miR-145-5p
SMAD4	T2M	hsa-miR-155-5p
SMAD4	T2M	hsa-miR-302a-5p
SMAD4	T2M	hsa-miR-302a-3p
SMAD4	T2M	hsa-miR-302b-5p
SMAD4	T2M	hsa-miR-302b-3p
SMAD4	T2M	hsa-miR-302c-5p
SMAD4	T2M	hsa-miR-302c-3p
SMAD4	T2M	hsa-miR-302d-3p
SMAD4	T2M	hsa-miR-367-3p
SMAD4	T2M	hsa-miR-376c-3p
SMAD4	T2M	hsa-miR-424-5p
SMAD4	T2M	hsa-miR-450a-5p
SMAD4	T2M	hsa-miR-494-3p
SMAD4	T2M	hsa-miR-503-5p
SMAD4	T2M	hsa-miR-574-3p
SMAD4	T2M	hsa-miR-96-3p
SMAD4	T2M	hsa-miR-181a-2-3p
SMAD4	T2M	hsa-miR-143-5p
SMAD4	T2M	hsa-miR-145-3p
SMAD4	T2M	hsa-miR-155-3p
SMAD4	T2M	hsa-miR-302d-5p
SMAD4	T2M	hsa-miR-367-5p
SMAD4	T2M	hsa-miR-424-3p
SMAD4	T2M	hsa-miR-574-5p
SMAD4	T2M	hsa-miR-450b-5p
SMAD4	T2M	hsa-miR-450b-3p
SMAD4	T2M	hsa-miR-450a-1-3p
SMAD4	T2M	hsa-miR-376c-5p
SMAD4	T2M	hsa-miR-503-3p
SMAD4	T2M	hsa-miR-494-5p
SMAD4	T2M	hsa-miR-181b-2-3p
MAX	T2M	hsa-miR-16-5p
MAX	T2M	hsa-miR-17-5p
MAX	T2M	hsa-miR-17-3p
MAX	T2M	hsa-miR-18a-5p
MAX	T2M	hsa-miR-19a-3p
MAX	T2M	hsa-miR-19b-3p
MAX	T2M	hsa-miR-20a-5p
MAX	T2M	hsa-miR-25-3p
MAX	T2M	hsa-miR-92a-3p
MAX	T2M	hsa-miR-93-5p
MAX	T2M	hsa-miR-106a-5p
MAX	T2M	hsa-miR-193a-3p
MAX	T2M	hsa-miR-106b-5p
MAX	T2M	hsa-miR-363-3p
MAX	T2M	hsa-miR-18b-5p
MAX	T2M	hsa-miR-20b-5p
MAX	T2M	hsa-miR-18a-3p
MAX	T2M	hsa-miR-363-5p
MAX	T2M	hsa-miR-16-1-3p
MAX	T2M	hsa-miR-19a-5p
MAX	T2M	hsa-miR-19b-1-5p
MAX	T2M	hsa-miR-19b-2-5p
MAX	T2M	hsa-miR-20a-3p
MAX	T2M	hsa-miR-25-5p
MAX	T2M	hsa-miR-92a-1-5p
MAX	T2M	hsa-miR-92a-2-5p
MAX	T2M	hsa-miR-93-3p
MAX	T2M	hsa-miR-106a-3p
MAX	T2M	hsa-miR-193a-5p
MAX	T2M	hsa-miR-106b-3p
MAX	T2M	hsa-miR-18b-3p
MAX	T2M	hsa-miR-20b-3p
MECP2	T2M	hsa-miR-137-3p
MECP2	T2M	hsa-miR-184
MECP2	T2M	hsa-miR-137-5p
MEF2A	T2M	hsa-miR-23a-3p
MEF2A	T2M	hsa-miR-24-3p
MEF2A	T2M	hsa-miR-27a-3p
MEF2A	T2M	hsa-miR-1-3p
MEF2A	T2M	hsa-miR-424-5p
MEF2A	T2M	hsa-miR-433-3p
MEF2A	T2M	hsa-miR-410-3p
MEF2A	T2M	hsa-miR-503-5p
MEF2A	T2M	hsa-miR-92b-3p
MEF2A	T2M	hsa-miR-23a-5p
MEF2A	T2M	hsa-miR-24-2-5p
MEF2A	T2M	hsa-miR-27a-5p
MEF2A	T2M	hsa-miR-424-3p
MEF2A	T2M	hsa-miR-92b-5p
MEF2A	T2M	hsa-miR-503-3p
MEF2A	T2M	hsa-miR-433-5p
MEF2A	T2M	hsa-miR-410-5p
MEF2A	T2M	hsa-miR-1-5p
MEF2C	T2M	hsa-miR-424-5p
MEF2C	T2M	hsa-miR-503-5p
MEF2C	T2M	hsa-miR-424-3p
MEF2C	T2M	hsa-miR-503-3p
MEF2D	T2M	hsa-miR-1244
MEIS1	T2M	hsa-miR-21-5p
MEIS1	T2M	hsa-miR-196b-5p
MEIS1	T2M	hsa-miR-21-3p
MEIS1	T2M	hsa-miR-196b-3p
MEN1	T2M	hsa-miR-23a-3p
MEN1	T2M	hsa-miR-24-1-5p
MEN1	T2M	hsa-miR-24-3p
MEN1	T2M	hsa-miR-27a-3p
MEN1	T2M	hsa-miR-23b-3p
MEN1	T2M	hsa-miR-27b-3p
MEN1	T2M	hsa-miR-23a-5p
MEN1	T2M	hsa-miR-24-2-5p
MEN1	T2M	hsa-miR-27a-5p
MEN1	T2M	hsa-miR-23b-5p
MEN1	T2M	hsa-miR-27b-5p
MITF	T2M	hsa-let-7a-1
MITF	T2M	hsa-let-7f-1
MITF	T2M	hsa-let-7a-5p
MITF	T2M	hsa-let-7d-5p
MITF	T2M	hsa-let-7f-5p
MITF	T2M	hsa-miR-19b-3p
MITF	T2M	hsa-miR-29a-3p
MITF	T2M	hsa-miR-92a-3p
MITF	T2M	hsa-miR-29b-3p
MITF	T2M	hsa-miR-106a-5p
MITF	T2M	hsa-miR-204-5p
MITF	T2M	hsa-miR-211-5p
MITF	T2M	hsa-miR-221-3p
MITF	T2M	hsa-miR-222-3p
MITF	T2M	hsa-let-7i-5p
MITF	T2M	hsa-miR-125b-5p
MITF	T2M	hsa-miR-146a-5p
MITF	T2M	hsa-miR-363-3p
MITF	T2M	hsa-miR-148b-3p
MITF	T2M	hsa-miR-18b-5p
MITF	T2M	hsa-miR-20b-5p
MITF	T2M	hsa-miR-92b-3p
MITF	T2M	hsa-miR-363-5p
MITF	T2M	hsa-let-7a-3p
MITF	T2M	hsa-let-7d-3p
MITF	T2M	hsa-let-7f-1-3p
MITF	T2M	hsa-miR-19b-2-5p
MITF	T2M	hsa-miR-29a-5p
MITF	T2M	hsa-miR-92a-2-5p
MITF	T2M	hsa-miR-29b-1-5p
MITF	T2M	hsa-miR-106a-3p
MITF	T2M	hsa-miR-221-5p
MITF	T2M	hsa-miR-222-5p
MITF	T2M	hsa-let-7i-3p
MITF	T2M	hsa-miR-125b-2-3p
MITF	T2M	hsa-miR-146a-3p
MITF	T2M	hsa-miR-148b-5p
MITF	T2M	hsa-miR-18b-3p
MITF	T2M	hsa-miR-20b-3p
MITF	T2M	hsa-miR-92b-5p
MITF	T2M	hsa-miR-204-3p
MITF	T2M	hsa-miR-211-3p
KMT2A	T2M	hsa-miR-23a-3p
KMT2A	T2M	hsa-miR-24-1-5p
KMT2A	T2M	hsa-miR-24-3p
KMT2A	T2M	hsa-miR-27a-3p
KMT2A	T2M	hsa-miR-23b-3p
KMT2A	T2M	hsa-miR-27b-3p
KMT2A	T2M	hsa-miR-146a-5p
KMT2A	T2M	hsa-miR-155-5p
KMT2A	T2M	hsa-miR-23a-5p
KMT2A	T2M	hsa-miR-24-2-5p
KMT2A	T2M	hsa-miR-27a-5p
KMT2A	T2M	hsa-miR-23b-5p
KMT2A	T2M	hsa-miR-27b-5p
KMT2A	T2M	hsa-miR-146a-3p
KMT2A	T2M	hsa-miR-155-3p
NR3C2	T2M	hsa-miR-95-3p
NR3C2	T2M	hsa-miR-186-5p
NR3C2	T2M	hsa-miR-338-3p
NR3C2	T2M	hsa-miR-186-3p
NR3C2	T2M	hsa-miR-338-5p
NR3C2	T2M	hsa-miR-95-5p
ASCL2	T2M	hsa-miR-200b-3p
ASCL2	T2M	hsa-miR-141-3p
ASCL2	T2M	hsa-miR-200c-3p
ASCL2	T2M	hsa-miR-200a-3p
ASCL2	T2M	hsa-miR-429
ASCL2	T2M	hsa-miR-200a-5p
ASCL2	T2M	hsa-miR-200b-5p
ASCL2	T2M	hsa-miR-141-5p
ASCL2	T2M	hsa-miR-200c-5p
MMP9	T2M	hsa-miR-211-5p
MMP9	T2M	hsa-miR-211-3p
MNT	T2M	hsa-miR-17-5p
MNT	T2M	hsa-miR-17-3p
MNT	T2M	hsa-miR-18a-5p
MNT	T2M	hsa-miR-19a-3p
MNT	T2M	hsa-miR-19b-3p
MNT	T2M	hsa-miR-20a-5p
MNT	T2M	hsa-miR-92a-3p
MNT	T2M	hsa-miR-18a-3p
MNT	T2M	hsa-miR-19a-5p
MNT	T2M	hsa-miR-19b-1-5p
MNT	T2M	hsa-miR-20a-3p
MNT	T2M	hsa-miR-92a-1-5p
MUC1	T2M	hsa-miR-141-3p
MUC1	T2M	hsa-miR-200c-3p
MUC1	T2M	hsa-miR-141-5p
MUC1	T2M	hsa-miR-200c-5p
MXI1	T2M	hsa-miR-17-5p
MXI1	T2M	hsa-miR-17-3p
MXI1	T2M	hsa-miR-18a-5p
MXI1	T2M	hsa-miR-19a-3p
MXI1	T2M	hsa-miR-19b-3p
MXI1	T2M	hsa-miR-20a-5p
MXI1	T2M	hsa-miR-92a-3p
MXI1	T2M	hsa-miR-18a-3p
MXI1	T2M	hsa-miR-19a-5p
MXI1	T2M	hsa-miR-19b-1-5p
MXI1	T2M	hsa-miR-20a-3p
MXI1	T2M	hsa-miR-92a-1-5p
MYB	T2M	hsa-miR-15a-5p
MYB	T2M	hsa-miR-148a-3p
MYB	T2M	hsa-miR-200b-3p
MYB	T2M	hsa-miR-141-3p
MYB	T2M	hsa-miR-143-3p
MYB	T2M	hsa-miR-200c-3p
MYB	T2M	hsa-miR-155-5p
MYB	T2M	hsa-miR-200a-3p
MYB	T2M	hsa-miR-429
MYB	T2M	hsa-miR-200a-5p
MYB	T2M	hsa-miR-486-5p
MYB	T2M	hsa-miR-15a-3p
MYB	T2M	hsa-miR-148a-5p
MYB	T2M	hsa-miR-200b-5p
MYB	T2M	hsa-miR-141-5p
MYB	T2M	hsa-miR-143-5p
MYB	T2M	hsa-miR-200c-5p
MYB	T2M	hsa-miR-155-3p
MYB	T2M	hsa-miR-486-3p
MYC	T2M	hsa-let-7a-1
MYC	T2M	hsa-let-7a-2
MYC	T2M	hsa-let-7f-1
MYC	T2M	hsa-let-7a-5p
MYC	T2M	hsa-let-7b-5p
MYC	T2M	hsa-let-7c-5p
MYC	T2M	hsa-let-7d-5p
MYC	T2M	hsa-let-7e-5p
MYC	T2M	hsa-let-7f-5p
MYC	T2M	hsa-miR-15a-5p
MYC	T2M	hsa-miR-16-5p
MYC	T2M	hsa-miR-17-5p
MYC	T2M	hsa-miR-17-3p
MYC	T2M	hsa-miR-18a-5p
MYC	T2M	hsa-miR-19a-3p
MYC	T2M	hsa-miR-20a-5p
MYC	T2M	hsa-miR-22-3p
MYC	T2M	hsa-miR-23a-3p
MYC	T2M	hsa-miR-24-3p
MYC	T2M	hsa-miR-25-3p
MYC	T2M	hsa-miR-26a-5p
MYC	T2M	hsa-miR-26b-5p
MYC	T2M	hsa-miR-27a-3p
MYC	T2M	hsa-miR-28-5p
MYC	T2M	hsa-miR-29a-3p
MYC	T2M	hsa-miR-30a-5p
MYC	T2M	hsa-miR-30a-3p
MYC	T2M	hsa-miR-32-5p
MYC	T2M	hsa-miR-93-5p
MYC	T2M	hsa-miR-100-5p
MYC	T2M	hsa-miR-101-3p
MYC	T2M	hsa-miR-29b-3p
MYC	T2M	hsa-miR-106a-5p
MYC	T2M	hsa-miR-196a-5p
MYC	T2M	hsa-miR-148a-3p
MYC	T2M	hsa-miR-30d-5p
MYC	T2M	hsa-miR-7-5p
MYC	T2M	hsa-miR-34a-5p
MYC	T2M	hsa-miR-221-3p
MYC	T2M	hsa-miR-222-3p
MYC	T2M	hsa-let-7g-5p
MYC	T2M	hsa-let-7i-5p
MYC	T2M	hsa-miR-23b-3p
MYC	T2M	hsa-miR-30b-5p
MYC	T2M	hsa-miR-122-5p
MYC	T2M	hsa-miR-125b-5p
MYC	T2M	hsa-miR-130a-3p
MYC	T2M	hsa-miR-141-3p
MYC	T2M	hsa-miR-9-5p
MYC	T2M	hsa-miR-9-3p
MYC	T2M	hsa-miR-146a-5p
MYC	T2M	hsa-miR-150-5p
MYC	T2M	hsa-miR-184
MYC	T2M	hsa-miR-195-5p
MYC	T2M	hsa-miR-200c-3p
MYC	T2M	hsa-miR-106b-5p
MYC	T2M	hsa-miR-29c-3p
MYC	T2M	hsa-miR-371a-3p
MYC	T2M	hsa-miR-372-3p
MYC	T2M	hsa-miR-373-5p
MYC	T2M	hsa-miR-373-3p
MYC	T2M	hsa-miR-18b-5p
MYC	T2M	hsa-miR-20b-5p
MYC	T2M	hsa-miR-451a
MYC	T2M	hsa-miR-497-5p
MYC	T2M	hsa-miR-18a-3p
MYC	T2M	hsa-let-7a-3p
MYC	T2M	hsa-let-7b-3p
MYC	T2M	hsa-let-7d-3p
MYC	T2M	hsa-let-7e-3p
MYC	T2M	hsa-let-7f-1-3p
MYC	T2M	hsa-miR-15a-3p
MYC	T2M	hsa-miR-16-1-3p
MYC	T2M	hsa-miR-19a-5p
MYC	T2M	hsa-miR-20a-3p
MYC	T2M	hsa-miR-22-5p
MYC	T2M	hsa-miR-23a-5p
MYC	T2M	hsa-miR-24-2-5p
MYC	T2M	hsa-miR-25-5p
MYC	T2M	hsa-miR-26a-1-3p
MYC	T2M	hsa-miR-26b-3p
MYC	T2M	hsa-miR-27a-5p
MYC	T2M	hsa-miR-28-3p
MYC	T2M	hsa-miR-29a-5p
MYC	T2M	hsa-miR-32-3p
MYC	T2M	hsa-miR-93-3p
MYC	T2M	hsa-miR-100-3p
MYC	T2M	hsa-miR-101-5p
MYC	T2M	hsa-miR-29b-1-5p
MYC	T2M	hsa-miR-29b-2-5p
MYC	T2M	hsa-miR-106a-3p
MYC	T2M	hsa-miR-148a-5p
MYC	T2M	hsa-miR-30d-3p
MYC	T2M	hsa-miR-7-1-3p
MYC	T2M	hsa-miR-34a-3p
MYC	T2M	hsa-miR-221-5p
MYC	T2M	hsa-miR-222-5p
MYC	T2M	hsa-let-7g-3p
MYC	T2M	hsa-let-7i-3p
MYC	T2M	hsa-miR-23b-5p
MYC	T2M	hsa-miR-30b-3p
MYC	T2M	hsa-miR-122-3p
MYC	T2M	hsa-miR-125b-1-3p
MYC	T2M	hsa-miR-130a-5p
MYC	T2M	hsa-miR-141-5p
MYC	T2M	hsa-miR-146a-3p
MYC	T2M	hsa-miR-150-3p
MYC	T2M	hsa-miR-195-3p
MYC	T2M	hsa-miR-200c-5p
MYC	T2M	hsa-miR-106b-3p
MYC	T2M	hsa-miR-29c-5p
MYC	T2M	hsa-miR-26a-2-3p
MYC	T2M	hsa-miR-371a-5p
MYC	T2M	hsa-miR-18b-3p
MYC	T2M	hsa-miR-20b-3p
MYC	T2M	hsa-miR-497-3p
MYC	T2M	hsa-miR-548m
MYC	T2M	hsa-let-7a-2-3p
MYC	T2M	hsa-miR-371b-5p
MYC	T2M	hsa-miR-371b-3p
MYC	T2M	hsa-let-7c-3p
MYC	T2M	hsa-miR-372-5p
MYC	T2M	hsa-miR-196a-1-3p
MYC	T2M	hsa-miR-101-2-5p
MYCN	T2M	hsa-miR-17-5p
MYCN	T2M	hsa-miR-17-3p
MYCN	T2M	hsa-miR-18a-5p
MYCN	T2M	hsa-miR-19a-3p
MYCN	T2M	hsa-miR-19b-3p
MYCN	T2M	hsa-miR-20a-5p
MYCN	T2M	hsa-miR-24-1-5p
MYCN	T2M	hsa-miR-24-3p
MYCN	T2M	hsa-miR-25-3p
MYCN	T2M	hsa-miR-27a-3p
MYCN	T2M	hsa-miR-33a-5p
MYCN	T2M	hsa-miR-92a-3p
MYCN	T2M	hsa-miR-93-5p
MYCN	T2M	hsa-miR-96-5p
MYCN	T2M	hsa-miR-106a-5p
MYCN	T2M	hsa-miR-7-5p
MYCN	T2M	hsa-miR-181a-5p
MYCN	T2M	hsa-miR-181b-5p
MYCN	T2M	hsa-miR-182-5p
MYCN	T2M	hsa-miR-182-3p
MYCN	T2M	hsa-miR-183-5p
MYCN	T2M	hsa-miR-181a-3p
MYCN	T2M	hsa-miR-221-3p
MYCN	T2M	hsa-miR-27b-3p
MYCN	T2M	hsa-miR-124-3p
MYCN	T2M	hsa-miR-9-5p
MYCN	T2M	hsa-miR-9-3p
MYCN	T2M	hsa-miR-320a-3p
MYCN	T2M	hsa-miR-106b-5p
MYCN	T2M	hsa-miR-296-5p
MYCN	T2M	hsa-miR-363-3p
MYCN	T2M	hsa-miR-330-3p
MYCN	T2M	hsa-miR-335-5p
MYCN	T2M	hsa-miR-345-5p
MYCN	T2M	hsa-miR-18b-5p
MYCN	T2M	hsa-miR-20b-5p
MYCN	T2M	hsa-miR-181d-5p
MYCN	T2M	hsa-miR-18a-3p
MYCN	T2M	hsa-miR-92b-3p
MYCN	T2M	hsa-miR-421
MYCN	T2M	hsa-miR-363-5p
MYCN	T2M	hsa-miR-19a-5p
MYCN	T2M	hsa-miR-19b-2-5p
MYCN	T2M	hsa-miR-20a-3p
MYCN	T2M	hsa-miR-24-2-5p
MYCN	T2M	hsa-miR-25-5p
MYCN	T2M	hsa-miR-27a-5p
MYCN	T2M	hsa-miR-33a-3p
MYCN	T2M	hsa-miR-92a-1-5p
MYCN	T2M	hsa-miR-92a-2-5p
MYCN	T2M	hsa-miR-93-3p
MYCN	T2M	hsa-miR-96-3p
MYCN	T2M	hsa-miR-106a-3p
[truncated: 18,677 more rows]

## Sheet: TF-gene
TF	gene
FOS	NAT1
HSF1	NAT1
HSF2	NAT1
JUN	NAT1
POU2F1	NAT1
SP1	NAT1
YY1	NAT1
RELA	SERPINA3
SREBF2	ABCA1
EGR1	ABCA2
SP1	ABCA2
SP3	ABCA2
CRX	ABCA4
SREBF1	ACACB
RARB	ACADM
RXRA	ACADM
NR3C1	ACAT1
CDX2	ACAT2
HNF1A	ACAT2
SREBF1	ACLY
PPARA	ACOX1
RELA	ACPP
SRF	ACPP
NFIC	ACTA1
NR2F2	ACTA1
RXRA	ACTA1
SP1	ACTA1
SRF	ACTA1
EGR1	ACTA2
GATA6	ACTA2
SMAD2	ACTA2
SMAD3	ACTA2
TP53	ACTA2
YBX1	ACTA2
ELK1	ACTB
ELK4	ACTB
NFYA	ACTB
NFYB	ACTB
SRF	ACTB
NFIC	ACTC1
SP1	ACTC1
SRF	ACTC1
SRF	ACTG2
SP1	ACVR2A
LEF1	ADA
MYB	ADA
SP1	ADA
TP73	ADA
NR1I3	ADH1C
RARA	ADH1C
RARB	ADH1C
RXRA	ADH1C
FOXA1	ADH4
FOXA2	ADH4
SP1	ADH5
ZBTB7A	ADH5
TFAP2A	ADM
SP1	ADORA2A
YY1	PARP1
CREB1	ADRB2
SP1	ADRB3
NFE2L2	ADSL
HNF1A	AFP
ING1	AFP
NKX2-8	AFP
NR3C1	AFP
ZFHX3	AFP
SP1	AGER
NKX2-1	AGRP
RUNX3	JAG1
TP63	JAG1
HNF1A	AGT
HNF4A	AGT
NR2F1	AGT
SP1	AGT
STAT1	AGT
STAT3	AGT
ETV4	AGTR1
HNF4A	AGTR1
CEBPA	AHSG
CEBPD	AHSG
STAT3	AKT1
MYOD1	AKT2
GATA1	ALAS2
SP1	ALAS2
TBP	ALAS2
CEBPB	ALB
DBP	ALB
HNF1A	ALB
NFYB	ALB
ZFHX3	ALB
RELA	ALCAM
NFYB	ALDH1A1
POU2F1	ALDH1A1
HNF4A	ALDH2
SREBF1	ABCD2
NR2C1	ALDOA
SP1	ALDOA
HNF4A	ALDOB
NR4A1	ALDOC
POU3F2	ALDOC
NFAT5	AKR1B1
REL	ALOX12
RELA	ALOX12
RUNX1	ALOX12
SP1	ALOX12
SP3	ALOX12
NR2F1	ALOX5
RORA	ALOX5
SP1	ALOX5
CEBPA	ALOX5AP
CEBPD	ALOX5AP
CEBPE	ALOX5AP
HIF1A	ALOX5AP
RELA	ALOX5AP
GATA1	ALOX15
GATA6	ALOX15
NFIC	ALOX15
SP1	ALOX15
STAT6	ALOX15
XRCC6	ALOX15
NR3C1	ALOX15B
CDX1	ALPI
CDX2	ALPI
HNF4A	ALPI
SP1	ALPI
SP3	ALPI
ZNF148	ALPI
FOXA1	AMBP
FOXA2	AMBP
HNF1A	AMBP
HNF4A	AMBP
NR5A1	AMH
SOX9	AMH
NR5A1	AMHR2
TCF4	AMHR2
ELF3	ANGPT1
ETS1	ANGPT2
GATA2	ANGPT2
LMO2	ANGPT2
LYL1	ANGPT2
TAL1	ANGPT2
TCF3	ANGPT2
MAF	ANPEP
ZFHX3	ANPEP
NFIC	SLC25A5
SP1	SLC25A5
SP1	ANXA6
E2F1	APAF1
TP53	APAF1
CBFB	APC
TP53	APC
ELF3	AIRE
ETS1	AIRE
ETS2	AIRE
HNRNPL	APEX1
SP1	APEX1
USF1	APEX1
BHLHE40	BIRC5
EGR1	BIRC5
IKZF1	BIRC5
KLF4	BIRC5
KLF5	BIRC5
SP1	BIRC5
STAT3	BIRC5
FOXA1	APOA1
FOXA2	APOA1
HNF1B	APOA1
HNF4A	APOA1
NR1H4	APOA1
NR2F1	APOA1
NR2F2	APOA1
NR5A2	APOA1
RARA	APOA1
RARB	APOA1
RXRA	APOA1
SP1	APOA1
CEBPA	APOA2
HNF1A	APOA2
NR2F1	APOA2
NR2F6	APOA2
USF2	APOA2
HNF4A	APOA4
NR2F1	APOA4
NR2F2	APOA4
CEBPA	APOB
CEBPB	APOB
CTCF	APOB
FOXA1	APOB
FOXA2	APOB
HNF1A	APOB
HNF1B	APOB
HNF4A	APOB
NFIC	APOB
NR2F1	APOB
NR2F2	APOB
NR2F6	APOB
SP1	APOB
TFAP2A	APOB
ZNF148	APOB
HNF4A	APOC2
NR2F2	APOC2
NR2F6	APOC2
THRB	APOC2
HNF4A	APOC3
NR1D1	APOC3
NR2F1	APOC3
NR2F2	APOC3
NR2F6	APOC3
RORA	APOC3
USF1	APOC3
USF2	APOC3
ESR1	APOE
NR2C2	APOE
SP1	APOE
SRF	APOE
TFAP2A	APOE
USF1	APOE
ZIC1	APOE
ZIC2	APOE
HNF1A	APOH
CTCF	APP
JUN	APP
TFAP2A	APP
TP53	APP
USF1	APP
USF2	APP
AR	KLK3
ETV1	KLK3
RELA	KLK3
SP1	KLK3
SP3	KLK3
SPDEF	KLK3
USF2	KLK3
FOS	FAS
GABPA	FAS
GABPB1	FAS
HSF1	FAS
JUN	FAS
JUND	FAS
RBMS1	FAS
SP1	FAS
TP53	FAS
YBX1	FAS
YY1	FAS
ATF2	FASLG
EGR1	FASLG
EGR3	FASLG
FOXO3	FASLG
JUN	FASLG
NFATC1	FASLG
NFATC2	FASLG
PPARG	FASLG
SP1	FASLG
SP3	FASLG
FOXO3	AR
HNRNPK	AR
LEF1	AR
PURA	AR
SP1	AR
PLAGL1	ABCC6
CREB1	AREG
NFYA	RHOB
SMAD3	RHOB
PHOX2B	PHOX2A
SP1	PHOX2A
SP3	PHOX2A
SP4	PHOX2A
CRX	ARR3
HES1	ASCL1
SP1	ASNS
SP3	ASNS
SP3	ASPH
USF1	ASPH
USF2	ASPH
SP1	ASS1
CEBPA	SERPINC1
HNF4A	SERPINC1
ATF2	ATF3
EGR1	ATF3
JUN	ATF3
KLF4	ATF3
KLF6	ATF3
SP3	ATF3
TP53	ATF3
NFYB	ATP1A3
SP1	ATP1A3
SP3	ATP1A3
SP4	ATP1A3
NR3C1	ATP1B1
NR3C2	ATP1B1
PGR	ATP1B1
SNAI1	ATP1B1
THRB	ATP1B1
SP1	ATP2A2
SP1	ATP4A
POU2F1	ATP6V0C
SP1	ATP6V0C
XRCC5	ATP7B
XRCC6	ATP7B
REST	AVP
USF2	AVP
CREB1	AXL
FOS	AXL
FOSB	AXL
FOSL1	AXL
JUNB	AXL
JUND	AXL
SP1	AXL
SP3	AXL
IRF1	B2M
IRF2	B2M
IRF4	B2M
IRF8	B2M
REL	B2M
RELB	B2M
NR1H4	BAAT
CHCHD3	BAG1
CREB1	BAK1
ZNF281	BAK1
APEX1	BAX
PARP1	BAX
SP1	BAX
TP53	BAX
TP73	BAX
CRX	BBS4
AR	CCND1
ATF1	CCND1
ATF2	CCND1
CREB1	CCND1
CREM	CCND1
E2F1	CCND1
EGR1	CCND1
EP300	CCND1
ESR1	CCND1
ETS2	CCND1
FOS	CCND1
HDAC1	CCND1
HDAC3	CCND1
JUN	CCND1
JUND	CCND1
KLF4	CCND1
KLF8	CCND1
LEF1	CCND1
MYC	CCND1
NR0B1	CCND1
POU2F1	CCND1
RELA	CCND1
SP1	CCND1
SP2	CCND1
SP3	CCND1
SP4	CCND1
STAT1	CCND1
STAT5A	CCND1
STAT5B	CCND1
TCF7L2	CCND1
USF1	CCND1
YY1	CCND1
CDX2	BCL2
CEBPA	BCL2
CEBPB	BCL2
E2F1	BCL2
FOXA1	BCL2
GLI1	BCL2
GLI2	BCL2
GLI3	BCL2
HMGA1	BCL2
MITF	BCL2
MYBL2	BCL2
NR2C2	BCL2
PGR	BCL2
POU2AF1	BCL2
POU2F1	BCL2
POU2F2	BCL2
RUNX1	BCL2
RUNX3	BCL2
SATB1	BCL2
CEBPB	BCL2A1
HMGA2	BCL2A1
JUN	BCL2A1
REL	BCL2A1
ATF1	BCL2L1
BCL6	BCL2L1
CEBPB	BCL2L1
CREB1	BCL2L1
ESR1	BCL2L1
GATA1	BCL2L1
HIF1A	BCL2L1
REL	BCL2L1
SP1	BCL2L1
SP3	BCL2L1
RBPJ	BCL3
FOXO4	BCL6
SPI1	BCL6
TCF3	BCL6
TP53	BCL6
GTF2B	BDKRB1
TBP	BDKRB1
YY1	BDKRB1
CREB1	BDNF
CREB1	BGLAP
NR3C1	BGLAP
RARA	BGLAP
RUNX2	BGLAP
RXRA	BGLAP
TBP	BGLAP
VDR	BGLAP
SP1	BGN
SP3	BGN
HNF4A	CEACAM1
HNF4G	CEACAM1
IRF1	CEACAM1
TFAP2A	CEACAM1
USF1	CEACAM1
HIF1A	BID
E2F1	BIK
EGR1	PRDM1
PAX5	PRDM1
SP1	PRDM1
SP3	PRDM1
IRF1	BLMH
IRF2	BLMH
MZF1	BLMH
SP1	BLMH
RELA	BLVRA
SP1	DST
CREB1	BRCA1
CTCF	BRCA1
ESR1	BRCA1
FOSL2	BRCA1
FUBP1	BRCA1
GABPA	BRCA1
GABPB1	BRCA1
JUN	BRCA1
RPA1	BRCA1
RPA2	BRCA1
RPA3	BRCA1
SP1	BRCA1
SP3	BRCA1
TP53BP1	BRCA1
ELF1	BRCA2
PARP1	BRCA2
SNAI2	BRCA2
USF1	BRCA2
USF2	BRCA2
HSF1	BRS3
MTF1	BRS3
PPARA	BRS3
TFAP2A	BRS3
SP1	BSG
SP3	BSG
HOXA10	KLF9
SP1	KLF5
ZNF143	BUB1B
ZNF76	BUB1B
SP3	TSPO
SP1	C1QBP
ESR1	C3
ESR2	C3
NR1H2	C3
TFAP2A	C3
ETS1	C3AR1
FOS	C3AR1
JUN	C3AR1
KLF3	C4A
NFIC	C4A
SP1	C4A
SP3	C4A
FOXJ2	C4BPA
CDX2	CA1
FOS	CA9
SP1	CA9
SP3	CA9
NR3C1	CACNA1C
MYC	CAD
RXRA	S100G
VDR	S100G
BARX2	CALCA
RREB1	CALCA
SP1	CALCR
SP3	CALCR
SPI1	CAMP
NRF1	CAPNS1
SP1	CAPNS1
SP2	CAPNS1
SP3	CAPNS1
ETS1	CASP1
TP53	CASP1
SREBF1	CASP2
SP1	CASP3
IRF1	CASP8
SP1	CASP8
GCM2	CASR
EGR1	CAT
SP1	CAT
SP1	CAV1
SREBF1	CAV1
TFDP1	CAV1
TP53	CAV1
XBP1	RUNX2
GATA1	RUNX1T1
GATA1	CBFA2T3
HIF1A	CBR1
MZF1	CBS
NFIC	CBS
NFYA	CBS
NFYB	CBS
SP1	CBS
SP3	CBS
SP4	CBS
USF1	CBS
ATF1	CCK
CREB1	CCK
ATF1	CCNA2
ATF2	CCNA2
CREB1	CCNA2
CREM	CCNA2
E4F1	CCNA2
HMGA2	CCNA2
NFYA	CCNA2
YBX1	CCNA2
NFYA	CCNB1
TFAP2A	CCNB1
USF1	CCNB1
YBX1	CCNB1
BCL6	CCND2
GLI1	CCND2
SP1	CCND2
ETV4	CCND3
SP1	CCND3
E2F1	CCNE1
WT1	CCNE1
ESR1	CCNG2
ATF1	CD1A
ATF2	CD1A
CREB1	CD1A
CREM	CD1A
CEBPB	CD1D
LEF1	CD1D
RARA	CD1D
RARG	CD1D
RXRA	CD1D
SP1	CD1D
HBP1	CD2
SOX4	CD2
TCFL5	CD2
USF1	CD2
USF2	CD2
SOX9	CD3E
SRY	CD3E
TCF7	CD3E
NFATC2	CD3G
SP1	CD3G
ELF1	CD247
ETS1	CD8A
GATA3	CD8A
IKZF1	CD8A
TCF7	CD8A
GATA3	CD8B
SATB1	CD8B
CEBPA	CD14
CEBPB	CD14
CEBPD	CD14
CREB1	CD14
KLF4	CD14
MZF1	CD14
SP1	CD14
EGR1	CD19
PAX5	CD19
SP1	CD19
ELK1	CD28
STAT1	CD86
MZF1	CD34
PPARA	CD36
TFAP2B	CD36
KLF4	SCARB1
NR5A2	SCARB1
SREBF2	SCARB1
FOS	CD38
NR3C1	CD38
AKNA	CD40
STAT1	CD40
AKNA	CD40LG
NFATC1	CD40LG
NFATC2	CD40LG
RELA	CD40LG
EGR1	CD44
FOS	CD44
JUN	CD44
TP53	CD44
NRF1	CD47
ETS1	CD53
SP1	CD53
HNF4A	CD63
ELF1	CD68
FLI1	CD68
IRF4	CD68
SPI1	CD68
EBF1	CD79A
SP1	CD151
CUX1	CDK1
E2F4	CDK1
ETS2	CDK1
MYB	CDK1
NFYA	CDK1
NFYB	CDK1
AR	CDC6
YY1	CDC6
TP53	CDC20
E2F1	CDC25A
MAX	CDC25A
MYC	CDC25A
NFYA	CDC25C
NFYB	CDC25C
SP3	CDC25C
YY1	CDC25C
AR	CDH1
CDC6	CDH1
CREB1	CDH1
FOXA1	CDH1
SNAI1	CDH1
SNAI2	CDH1
SP1	CDH1
TOPORS	CDH1
ZEB1	CDH1
MZF1	CDH2
SP1	CDH2
SP3	CDH2
TFAP2C	CDH2
TWIST1	CDH2
KLF4	CDH5
ZEB1	CDH13
RELA	CDK2
SP1	CDK2
JUND	CDK4
MYC	CDK4
SP1	CDK4
SP1	CDK6
AR	CDKN1A
CDX1	CDKN1A
CDX2	CDKN1A
CEBPB	CDKN1A
ELK1	CDKN1A
HOXA10	CDKN1A
KLF4	CDKN1A
NFIC	CDKN1A
NFYA	CDKN1A
NR2F1	CDKN1A
POU2F1	CDKN1A
RAD9A	CDKN1A
RORA	CDKN1A
RXRA	CDKN1A
SMAD2	CDKN1A
SMAD3	CDKN1A
SMAD4	CDKN1A
SP1	CDKN1A
SP3	CDKN1A
SPDEF	CDKN1A
SREBF1	CDKN1A
SRF	CDKN1A
STAT1	CDKN1A
STAT3	CDKN1A
STAT5B	CDKN1A
TCF3	CDKN1A
TP53	CDKN1A
TP63	CDKN1A
TP73	CDKN1A
VDR	CDKN1A
ZBTB17	CDKN1A
ZBTB2	CDKN1A
ZBTB5	CDKN1A
ZBTB7A	CDKN1A
ZNF148	CDKN1A
BRCA1	CDKN1B
DND1	CDKN1B
FOXO3	CDKN1B
KLF4	CDKN1B
NFYB	CDKN1B
SP1	CDKN1B
SP3	CDKN1B
DHX9	CDKN2A
E2F1	CDKN2A
E2F2	CDKN2A
E2F3	CDKN2A
SP1	CDKN2A
SP3	CDKN2A
YY1	CDKN2A
POU2F1	CDKN2B
SP1	CDKN2B
SP3	CDKN2B
SP1	CDKN2C
SP3	CDKN2C
TFDP1	CDKN2C
HNF4A	CDX2
POU2F1	CDX2
SP1	CEACAM5
USF1	CEACAM5
HIF1A	CEBPA
TFAP2A	CEBPA
USF1	CEBPA
CREB1	CEBPD
SP1	CEBPD
CEBPA	CES1
CEBPB	CES1
NFE2L2	CES1
SP1	CES1
CEBPA	CETP
NR2F2	CETP
RARG	CETP
SP1	CETP
SP3	CETP
YY1	CETP
CDX2	CFTR
CEBPA	CFTR
CEBPD	CFTR
CREB1	CFTR
CTCF	CFTR
HNF1A	CFTR
HNF1B	CFTR
ATF1	CGA
ATF2	CGA
CREB1	CGA
CREM	CGA
DLX3	CGA
ESR1	CGA
ETS2	CGA
LHX2	CGA
NFIC	CGA
NR3C1	CGA
TFAP2A	CGA
THRB	CGA
HNF1A	AKR1C4
HNF4A	AKR1C4
HNF4G	AKR1C4
HNF4A	CHEK1
TP53	CHEK1
CREB1	CHGA
CEBPA	CHI3L1
RELA	CHI3L1
RUNX1	CHI3L1
SP1	CHI3L1
SP3	CHI3L1
SPI1	CHI3L1
USF1	CHI3L1
USF2	CHI3L1
CEBPB	CHIT1
SPI1	CHIT1
HIF1A	CHKA
TFAP2A	CHRNA7
REST	CHRNB2
ETS1	CHUK
SP3	CIDEA
STAT3	CISH
STAT5A	CISH
STAT5B	CISH
GATA1	CLC
POU2F1	CLC
RUNX1	CLC
RUNX2	CLC
SP1	CLC
YY1	CLC
GATA1	CCR3
CEBPB	CCR5
EGR1	CCR5
STAT3	CCR5
TXK	CCR5
RUNX1	LTB4R
HNF1A	ABCC2
IRF3	ABCC2
SRF	CNN1
NR2C1	CNTFR
NR2C2	CNTFR
CEBPZ	COL1A1
NF1	COL1A1
NFIC	COL1A1
SMAD2	COL1A1
SMAD3	COL1A1
SMAD4	COL1A1
SP1	COL1A1
SP3	COL1A1
ZBTB7B	COL1A1
EGR1	COL1A2
ETS1	COL1A2
FLI1	COL1A2
GATA4	COL1A2
IRF1	COL1A2
IRF2	COL1A2
JUNB	COL1A2
MYB	COL1A2
RELA	COL1A2
SMAD2	COL1A2
SMAD3	COL1A2
SMAD4	COL1A2
SP1	COL1A2
SP3	COL1A2
EGR1	COL2A1
SP1	COL2A1
SP3	COL2A1
ZBTB7B	COL2A1
SP1	COL4A1
SP1	COL4A2
ZEB1	COL4A3
LMX1B	COL4A4
HOXB1	COL5A2
PBX1	COL5A2
PBX2	COL5A2
SMAD3	COL7A1
SMAD4	COL7A1
SP1	COL7A1
RUNX2	COL10A1
SP1	COL11A2
SP3	COL11A2
HIF1A	CP
JUN	CP
CEBPA	CPB2
CEBPB	CPB2
CEBPD	CPB2
ELF3	CLDN7
MEF2C	CPT1B
NR2F1	CPT1B
SP1	CR2
TCF3	CR2
USF1	CR2
SP1	CREB1
BLVRA	ATF2
SP1	ATF2
TFAP2A	ATF2
FOS	CREM
SP1	CREM
CREB1	CRH
NR3C1	CRH
NR4A2	CRH
ESR1	CRHBP
ESR2	CRHBP
CEBPA	CRMP1
SP1	CRMP1
SP3	CRMP1
CEBPA	CRP
CEBPB	CRP
CEBPD	CRP
HNF1A	CRP
POU2F1	CRP
RBPJ	CRP
STAT3	CRP
ETS1	CRYAB
HSF1	CRYAB
HSF2	CRYAB
CEBPA	CSF1
CEBPB	CSF1
CEBPD	CSF1
CEBPE	CSF1
JUN	CSF1
RELA	CSF1
SPI1	CSF1
RUNX1	CSF1R
SP1	CSF1R
SPI1	CSF1R
CBFB	CSF2
ELF1	CSF2
ETS1	CSF2
FOXP3	CSF2
HMGA1	CSF2
NFATC2	CSF2
REL	CSF2
RELA	CSF2
RUNX1	CSF2
RUNX2	CSF2
YY1	CSF2
CEBPA	CSF2RA
SPI1	CSF2RA
CEBPA	CSF3
CEBPB	CSF3
CEBPE	CSF3
CEBPA	CSF3R
SPI1	CSF3R
MYOD1	CSH1
NFIC	CSH1
NR3C1	CSH1
SP1	CSH1
TEAD3	CSH1
TFAP2A	CSH1
TEAD1	CSH2
STAT5A	CSN2
STAT5B	CSN2
SP1	CSNK1A1
ETS1	CSNK2B
AR	VCAN
JUN	VCAN
SP1	VCAN
TCF7L2	VCAN
TFAP2A	VCAN
TFAP2C	CSTA
NFATC1	CTLA4
NFATC2	CTLA4
NFIC	CTLA4
NKX2-5	CTNNB1
FOXC2	CTNND1
ESR1	CTSD
ESR2	CTSD
SP1	CTSD
USF1	CTSD
MITF	CTSK
IRF1	CTSS
IRF2	CTSS
GATA6	CYB5A
NFIC	CYB5A
SP3	CYB5A
RELA	CYBA
CUX1	CYBB
GATA1	CYBB
GATA2	CYBB
GATA3	CYBB
IRF1	CYBB
IRF2	CYBB
IRF4	CYBB
IRF8	CYBB
SATB1	CYBB
SPI1	CYBB
STAT1	CYBB
YY1	CYBB
E2F1	CYC1
AHR	CYP1A1
NFYA	CYP1A1
POU2F1	CYP1A1
XRCC5	CYP1A1
AHR	CYP1A2
ESR1	CYP1B1
SP1	CYP1B1
ESR1	CYP2A6
HNF4A	CYP2A6
NFE2L2	CYP2A6
POU2F1	CYP2A6
FOXA2	CYP3A7
FOXA3	CYP3A7
NFIC	CYP3A7
SP1	CYP3A7
SP3	CYP3A7
USF1	CYP3A7
VDR	CYP3A7
CEBPA	CYP2A13
CEBPB	CYP2A13
CEBPD	CYP2A13
EGR1	CYP2B6
HNF4A	CYP2B6
NR1I2	CYP2B6
NR1I3	CYP2B6
POU2F1	CYP2B6
ESR1	CYP2C19
GATA4	CYP2C19
GATA6	CYP2C19
HNF4A	CYP2C19
HNF4A	CYP2C8
POU2F1	CYP2C8
RORA	CYP2C8
ESR1	CYP2C9
GATA4	CYP2C9
GATA6	CYP2C9
HNF4A	CYP2C9
NR3C1	CYP2C9
POU2F1	CYP2C9
HNF4A	CYP2D6
NR2F1	CYP2D6
GATA4	CYP2E1
NFAT5	CYP2E1
SP1	CYP2F1
SP3	CYP2F1
FOS	CYP2J2
JUN	CYP2J2
POU2F1	CYP2J2
CEBPA	CYP3A4
FOXA3	CYP3A4
HNF1A	CYP3A4
HNF4A	CYP3A4
NFIC	CYP3A4
NR1I2	CYP3A4
NR1I3	CYP3A4
NR2F2	CYP3A4
SP1	CYP3A4
SP3	CYP3A4
USF1	CYP3A4
VDR	CYP3A4
SP1	CYP4B1
SP3	CYP4B1
HNF1A	CYP7A1
NR2F2	CYP7A1
NR5A2	CYP7A1
HNF4A	CYP8B1
ATF2	CYP11A1
NR5A2	CYP11A1
TFAP2A	CYP11A1
TFCP2L1	CYP11A1
TRERF1	CYP11A1
UBP1	CYP11A1
ATF2	CYP11B1
NR5A1	CYP11B1
REST	CYP11B1
CREB1	CYP11B2
CREM	CYP11B2
NR2F1	CYP11B2
NR2F2	CYP11B2
NR4A1	CYP11B2
NR4A2	CYP11B2
NR5A1	CYP11B2
GATA4	CYP17A1
NFIC	CYP17A1
NR5A1	CYP17A1
SP1	CYP17A1
SP3	CYP17A1
ATF2	CYP19A1
CEBPA	CYP19A1
CEBPB	CYP19A1
CEBPD	CYP19A1
CREB1	CYP19A1
ESR1	CYP19A1
ESRRA	CYP19A1
FOS	CYP19A1
GATA2	CYP19A1
JUN	CYP19A1
NR2F1	CYP19A1
NR2F6	CYP19A1
NR5A1	CYP19A1
NR5A2	CYP19A1
RARG	CYP19A1
RORA	CYP19A1
SNAI1	CYP19A1
STAT3	CYP19A1
TCF3	CYP19A1
USF1	CYP19A1
USF2	CYP19A1
NR2C2	CYP21A2
NR4A1	CYP21A2
SP1	CYP21A2
HNF4A	CYP27A1
NR3C1	CYP27A1
SP1	CYP27A1
SP3	CYP27A1
CEBPB	CYP27B1
GFI1	CYP27B1
ATF1	CYP51A1
SP1	CYP51A1
SP3	CYP51A1
SREBF1	CYP51A1
GATA6	DAB2
HOXB7	DAPK1
TP53	DAPK1
CREB1	DBH
FOS	DBH
PHOX2A	DBH
SP1	DBH
TFAP4	DBH
YY1	DBH
SREBF1	DBI
FOSL1	DCN
JUN	DCN
JUNB	DCN
EGR1	ACE
HNF4A	ACE
SP3	ACE
ESR1	DCT
LEF1	DCT
MITF	DCT
HNF4A	DDB1
TP53	DDB2
POU3F2	DDC
NFE2	AKR1C2
EGR1	GADD45A
KLF4	GADD45A
NFYA	GADD45A
POU2F1	GADD45A
POU5F1	GADD45A
RELA	GADD45A
TP53	GADD45A
ZNF350	GADD45A
ATF2	DDIT3
ATF3	DDIT3
ATF4	DDIT3
ATF7	DDIT3
CEBPB	DDIT3
CEBPD	DDIT3
CEBPA	DEFA1
CEBPB	DEFA1
GABPA	DEFA1
RUNX1	DEFA1
SPI1	DEFA1
CEBPA	DEFA3
CEBPB	DEFA3
RUNX1	DEFA3
NFKB1	DEFB4A
RELA	DEFB4A
SP1	DFFB
CEBPA	DHFR
SP1	DHFR
SP2	DHFR
SP3	DHFR
TBP	DHFR
ESR1	NQO1
ESR2	NQO1
FOS	NQO1
FOSL1	NQO1
FOSL2	NQO1
JUN	NQO1
JUNB	NQO1
JUND	NQO1
NFE2L1	NQO1
NFE2L2	NQO1
POU2F1	NQO1
RELA	NQO1
FOXA1	DIO1
FOXA2	DIO1
XRCC5	DIO1
XRCC6	DIO1
CREB1	DIO2
CREM	DIO2
NKX2-5	DIO2
RELA	DIO2
SP1	DKC1
SP3	DKC1
STAT3	DMBT1
SRF	DMD
YY1	DMD
SP1	DNASE1
SP1	DNASE2
SP3	DNASE2
SP1	DNMT1
CTNNB1	DPAGT1
JUP	DPAGT1
TCF7L1	DPAGT1
TCF7L2	DPAGT1
MEIS2	DRD1
TFAP2A	DRD1
TGIF1	DRD1
SP1	DRG2
CDX1	DSC2
CDX2	DSC2
CREB1	TSC22D3
ESR1	TSC22D3
FOXO3	TSC22D3
NR3C1	TSC22D3
POU2F1	TSC22D3
USF1	TSC22D3
USF2	TSC22D3
PDX1	HBEGF
SP1	HBEGF
HES1	DTX1
CEBPB	DUSP1
TP53	DUSP1
E2F1	DUSP4
TP53	DUSP4
THAP1	TOR1A
NFYA	E2F1
NR4A1	E2F1
NRF1	E2F1
PA2G4	E2F1
SIN3A	E2F1
SP1	E2F1
SP3	E2F1
ZBTB7A	E2F4
E2F1	E2F6
NRF1	E2F6
ETS1	ECE1
SP1	TYMP
STAT1	TYMP
SP1	EDA
FOS	EDN1
GATA2	EDN1
HIF1A	EDN1
JUN	EDN1
VEZF1	EDN1
SOX10	EDNRB
SP1	EDNRB
PARP1	EEF1A1
SP1	EEF1A1
SP3	EEF1A1
NFYA	EFNA4
SP1	EFNB2
EGR1	EGFR
RARA	EGFR
RXRA	EGFR
SP1	EGFR
TFAP2A	EGFR
TFAP2B	EGFR
TFAP2C	EGFR
THRB	EGFR
TP53	EGFR
VDR	EGFR
YBX1	EGFR
ATF1	EGR1
ATF2	EGR1
CREB1	EGR1
ELF3	EGR1
ELK1	EGR1
FLI1	EGR1
SP1	EGR1
SRF	EGR1
ELK1	EGR2
SRF	EGR2
NFATC1	EGR3
NFATC2	EGR3
NRF1	EIF2S1
TP53	EPHA2
HNRNPK	EIF4E
MYC	EIF4E
CEBPA	ELANE
GABPA	ELANE
SPI1	ELANE
SP1	ELF4
EGR1	ELK1
SRF	ELK1
AR	ELK4
SMAD3	ELN
SMAD4	ELN
HOXA10	EMX2
GRHL1	EN1
ARNT	ENG
ETS2	ENG
HIF1A	ENG
SP1	ENG
SPI1	ENG
MEF2A	ENO3
REL	EPHB2
FOXA1	EPHX1
FOXA2	EPHX1
GATA4	EPHX1
NFYA	EPHX1
NFYB	EPHX1
SP1	EPHX2
ARNT	EPO
EPAS1	EPO
GATA1	EPO
GATA2	EPO
GATA3	EPO
GATA4	EPO
GATA6	EPO
HIF1A	EPO
HNF4A	EPO
NR2C1	EPO
NR2F1	EPO
SP1	EPO
GATA1	EPOR
GATA2	EPOR
SP1	EPOR
ETS1	ERBB2
ETS2	ERBB2
ETV4	ERBB2
GABPA	ERBB2
GATA4	ERBB2
MYC	ERBB2
SPI1	ERBB2
TFAP2A	ERBB2
TFAP2C	ERBB2
FOXM1	ESR1
FOXO3	ESR1
RUNX2	ESR1
SP1	ESR1
SP3	ESR1
TFAP2C	ESR1
TP53	ESR1
ESRRG	ESRRA
NFE2L2	ETS1
SPI1	ETS2
FOXA2	F2
HNF1A	F2
HNF4A	F2
AR	F2R
EGR1	F2R
SP1	F2R
SP3	F2R
EGR1	F3
JUN	F3
JUND	F3
NFATC1	F3
NFATC2	F3
SP1	F3
CEBPB	F7
CEBPE	F7
CEBPG	F7
HNF4A	F7
HNF1A	F8
AR	F9
CEBPA	F9
NR2F1	F9
NR2F2	F9
GATA4	F10
HNF4A	F10
SP1	F10
HNF4A	F11
HNF4A	F12
ETS1	F13A1
GATA1	F13A1
GATA2	F13A1
MZF1	F13A1
NFIC	F13A1
SP1	F13A1
IKZF1	FAAH
STAT3	FAAH
HNF4A	FABP2
RXRA	FABP6
SREBF1	FABP6
CEBPA	FABP7
CEBPB	FABP7
NFIC	FABP7
POU2F1	FABP7
POU3F1	FABP7
POU3F2	FABP7
TP53	FANCC
IRF8	FANCE
SP1	FBLN1
SP3	FBLN1
CEBPB	FCAR
ELF1	FCAR
FLI1	FCAR
GABPA	FCAR
ELF1	FCER1A
SP1	FCER1A
SPI1	FCER1A
YY1	FCER1A
MZF1	MS4A2
POU2F1	MS4A2
ELF1	FCER1G
SP1	FCER1G
BCL6	FCER2
NFATC1	FCER2
NFATC2	FCER2
PAX5	FCER2
STAT1	FCER2
STAT5A	FCER2
STAT6	FCER2
STAT1	FCGR1A
STAT5A	FCGR1A
STAT6	FCGR1A
SPI1	FCGR1B
GATA2	FCGR2A
GATA3	FCGR2A
NFYB	FCGR2A
SP1	FCGR3A
STAT1	FCGRT
SREBF1	FDFT1
SREBF2	FDFT1
NFYA	FDPS
SREBF1	FDPS
SREBF2	FDPS
ELF1	FES
SP1	FES
SPI1	FES
SPIB	FES
CEBPA	FGA
HNF1A	FGA
FOXA2	FGB
RORA	FGB
RFX1	FGF1
EGR1	FGF2
HOXB7	FGF2
JUN	FGF2
SP1	FGF2
ISL1	FGF10
CEBPB	FGFR2
POU2F1	FGFR2
RUNX2	FGFR2
HNF1A	FGFR4
IKZF1	FGFR4
SP1	FGFR4
SP3	FGFR4
TFAP2A	FGFR4
HNRNPA1	FGG
MAZ	FGG
STAT3	FGG
HNF1A	FGL1
SP1	FHL2
NR3C1	FKBP5
PGR	FKBP5
WT1	FOXD1
ESR1	FOXM1
MYC	FOXM1
STAT3	FOXM1
POU2F1	FLG
POU2F3	FLG
POU3F1	FLG
MITF	MLANA
EGR1	FLT1
ELF1	FLT1
SP1	FLT1
SP3	FLT1
CEBPA	FMO3
CEBPB	FMO3
CEBPD	FMO3
FOXA2	FMO3
SP1	FMR1
TFAP2A	FMR1
ATF2	FN1
CREB1	FN1
EGR1	FN1
JUN	FN1
NFIC	FN1
RELA	FN1
SP1	FN1
SP3	FN1
SP1	FOLR1
SP1	FOLR3
SP3	FOLR3
AHR	FOS
ATF2	FOS
CREB1	FOS
CREM	FOS
ELK1	FOS
ELK3	FOS
ELK4	FOS
ESR1	FOS
ETV4	FOS
FLI1	FOS
GTF2I	FOS
KCNIP3	FOS
MYOD1	FOS
SP1	FOS
SRF	FOS
STAT1	FOS
STAT3	FOS
TCF3	FOS
YY1	FOS
NFYA	FPGS
NFYB	FPGS
SRF	FXN
TFAP2A	FXN
ESR1	NR5A2
NFE2L2	FTH1
KLF5	GAST
ZNF281	GAST
ATF4	FUS
ELK1	FUT4
EGR1	FYN
SP1	FYN
REL	IFI6
FOXO1	G6PC
FOXO3	G6PC
SP1	G6PD
SP3	G6PD
HES1	GAA
YY1	GAA
ATF2	GAPDH
CEBPA	GAPDH
CEBPD	GAPDH
ESR1	GAS6
SP1	GATA1
NKX2-5	GATA4
ETV4	GBA
POU2F1	GBA
POU2F2	GBA
IRF1	GBP1
IRF2	GBP1
IRF4	GBP1
CREB1	GCH1
SP1	GCH1
NFIC	GFAP
SP1	GFAP
TBP	GFAP
TFAP2A	GFAP
CEBPB	GFER
FOXA2	GFER
HNF4A	GFER
SP1	GFER
JUN	GGT1
ETV4	B4GALT1
ATF1	GH1
CREB1	GH1
NFIC	GH1
POU1F1	GH1
SP1	GH1
TFAP2A	GH1
VDR	GH1
FOXF1	GH2
HES2	GH2
MEF2A	GH2
POU2F1	GH2
ETS1	GHR
HES1	GHR
HNF4A	GHR
PGR	GIP
TBP	GIP
JUN	GJA1
SP1	GJA1
EGR2	GJB1
SOX10	GJB1
SP1	GJB2
SP3	GJB2
HNF4A	GK
NFYB	GPC3
JUND	GCLC
MAFG	GCLC
MTF1	GCLC
NFE2L2	GCLC
JUND	GCLM
MAFG	GCLM
NFE2L1	GCLM
NFE2L2	GCLM
GLI2	GLI1
GLI3	GLI1
SP1	GLI1
TCF3	GLI1
TWIST1	GLI1
USF1	GLI1
USF2	GLI1
STAT1	GLS
FOS	GNAI2
MAF	GNAI2
NFE2	GNAI2
NFE2L2	GNAI2
RELA	GNAI2
SP1	GNAI2
SP2	GNAI2
SP3	GNAI2
EGR1	GNAQ
RUNX2	GNAS
POU2F1	GNRH1
RARA	GNRH2
RELA	GNRH2
RXRA	GNRH2
TFAP4	GNRH2
CREB1	GNRHR
FOS	GNRHR
GATA2	GNRHR
GATA3	GNRHR
JUN	GNRHR
PGR	GNRHR
POU2F1	GNRHR
TP53	SFN
TP63	SFN
SP3	GP5
ZNF148	GP5
FLI1	GP9
GABPA	GPD2
SP1	GPD2
NFE2L2	GPX2
CEBPD	GPX4
CEBPE	GPX4
NFYA	GPX4
ARHGAP35	NR3C1
IRF1	NR3C1
IRF2	NR3C1
MYB	NR3C1
NR2F2	NR3C1
NR4A1	NR3C1
SP1	NR3C1
SPI1	NR3C1
YY1	NR3C1
CUX1	CXCL1
HMGA1	CXCL1
PARP1	CXCL1
SP1	CXCL1
SP3	CXCL1
TFAP2E	CXCL1
ATF1	GRPR
ATF2	GRPR
CREB1	GRPR
CREM	GRPR
ETS1	GRPR
ATF1	GSN
JUN	GSS
NFE2L1	GSS
NFE2L2	GSS
HNF1A	GSTA1
SP1	GSTM2
ESR2	GSTP1
FOSL1	GSTP1
JUN	GSTP1
MYB	GSTP1
NFE2	GSTP1
NFE2L2	GSTP1
SP1	GSTP1
TP53	GSTP1
CDX2	GUCY2C
HNF4A	GUCY2C
GATA1	GYPB
GATA3	GYPB
SP1	GYPB
GATA1	GYPC
SP1	GYPC
CRX	GUCY2D
IKZF1	GZMB
ATF1	H3F3B
CREB1	H3F3B
CREM	H3F3B
JUN	H3F3B
JUNB	H3F3B
JUND	H3F3B
RELA	HAS2
SP1	HAS2
SP3	HAS2
STAT1	HAS2
GATA1	HBA1
KLF4	HBA1
NFIC	HBA1
NFYA	HBA1
NFYB	HBA1
SP1	HBA1
ZNF148	HBA1
BACH1	HBA2
NFE2	HBA2
CTCF	HBB
FOS	HBB
GATA1	HBB
GATA2	HBB
JUN	HBB
KLF1	HBB
KLF11	HBB
KLF17	HBB
KLF4	HBB
KLF8	HBB
MAFG	HBB
MZF1	HBB
NFE2L1	HBB
NFE2L2	HBB
NFIC	HBB
NFYA	HBB
POU2F1	HBB
TFCP2	HBB
ZNF148	HBB
GATA1	HBE1
KLF11	HBE1
NFE4	HBE1
NR2F2	HBE1
POU2F1	HBE1
SP1	HBE1
YY1	HBE1
CUX1	HBG1
GATA1	HBG1
KLF1	HBG1
KLF11	HBG1
KLF13	HBG1
NFE4	HBG1
NR2F2	HBG1
POU2F1	HBG1
POU2F2	HBG1
SATB1	HBG1
SP1	HBG1
STAT1	HBG1
STAT3	HBG1
TBP	HBG1
YY1	HBG1
ZNF148	HBG1
ATF2	HBG2
CREB1	HBG2
JUN	HBG2
KLF1	HBG2
KLF11	HBG2
TFCP2	HBG2
GATA1	HBZ
RREB1	HBZ
SP1	HBZ
SP4	HBZ
TFCP2	HBZ
SP1	HCK
SLC2A4RG	HTT
SP1	HTT
TFAP2A	HTT
ZNF395	HTT
KLF4	HDC
SP1	HDC
SP3	HDC
E2F1	HELLS
SP3	HGF
STAT3	HGF
NR1H4	HHEX
EGR1	HIF1A
RELA	HIF1A
JUN	HK1
SREBF1	HK2
CUX1	HLA-B
RFX1	HLA-DPA1
RFX2	HLA-DPA1
RFX3	HLA-DPA1
CREB1	HLA-DPB1
FOS	HLA-DPB1
XBP1	HLA-DPB1
RFX1	HLA-DQB1
RFX2	HLA-DQB1
RFX3	HLA-DQB1
CIITA	HLA-DRA
CREB1	HLA-DRA
FOS	HLA-DRA
HMGA1	HLA-DRA
NCOA1	HLA-DRA
NFYA	HLA-DRA
POU2F1	HLA-DRA
POU2F2	HLA-DRA
RFX1	HLA-DRA
RFX2	HLA-DRA
RFX3	HLA-DRA
RFX4	HLA-DRA
RFX5	HLA-DRA
TBP	HLA-DRA
XBP1	HLA-DRA
YBX1	HLA-DRA
CREB1	HLA-DRB1
GATA1	HLA-E
STAT1	HLA-E
IRF1	HLA-G
PGR	HLA-G
RREB1	HLA-G
GATA1	HMBS
NFE2	HMBS
NFIC	HMGB1
ZNF219	HMGN1
SP1	HMGA1
SP3	HMGA1
JUN	HMMR
MTA1	HMMR
ATF1	HMOX1
CREB1	HMOX1
HIF1A	HMOX1
HNF4A	HMOX1
HSF1	HMOX1
JUN	HMOX1
JUNB	HMOX1
JUND	HMOX1
MTF1	HMOX1
NFE2L2	HMOX1
PES1	HMOX1
PRDM2	HMOX1
REL	HMOX1
SP1	HMOX1
SP3	HMOX1
USF1	HMOX1
USF2	HMOX1
SMAD3	FOXA2
GATA6	HNF4A
HNF1A	HNF4A
NR2F2	HNF4A
ONECUT1	HNF4A
RXRA	HNF4A
SP1	HNF4A
XRCC5	HNRNPK
PBX1	TLX2
PBX2	TLX2
PBX3	TLX2
PHOX2B	TLX2
ESR1	HOXA10
NCOA1	HOXA10
VDR	HOXA10
GATA1	HOXB2
USF1	HOXB4
USF2	HOXB4
SP1	HOXB7
SP3	HOXB7
USF1	HOXB7
YY1	HOXB7
ESR1	HOXC4
GTF2IRD1	HOXC8
HOXD10	HOXD9
CEBPB	HP
STAT3	HP
ETS1	HPGD
FOS	HPGD
JUN	HPGD
JUNB	HPGD
JUND	HPGD
SNAI2	HPGD
NFIC	HRAS
SP1	HRAS
TP53	HRAS
ESR1	HES1
NOTCH1	HES1
ENO1	HSD3B1
GATA4	HSD3B1
SP1	HSD3B1
SP3	HSD3B1
TEAD3	HSD3B1
YY1	HSD3B1
ENO1	HSD3B2
NR1H4	HSD3B2
NR4A1	HSD3B2
NR5A1	HSD3B2
NR5A2	HSD3B2
SP1	HSD3B2
SP3	HSD3B2
YY1	HSD3B2
CEBPA	HSD11B1
CEBPB	HSD11B1
NR3C1	HSD11B1
EGR1	HSD11B2
SP1	HSD11B2
SP3	HSD11B2
GATA3	HSD17B1
SP1	HSD17B1
SP3	HSD17B1
TFAP2A	HSD17B1
SP1	HSD17B2
SP3	HSD17B2
HSF1	HSPA1A
HSF2	HSPA1A
MTF1	HSPA1A
NFIC	HSPA1A
SP1	HSPA1A
TBP	HSPA1A
FOXA1	HSPA2
ATF6	HSPA5
E2F1	HSPA5
GTF2I	HSPA5
SP1	HSPA5
SP3	HSPA5
SP4	HSPA5
YY1	HSPA5
AHR	HSPB1
SP1	HSPB1
TFAP2A	HSPB1
ETS1	HSPB2
MYC	HSP90AA1
TP53	HSP90AB1
FEV	HTR1A
MAZ	HTR1A
REST	HTR1A
SP1	HTR1A
NR3C1	HTR1D
NR3C1	HTR1F
NR3C1	HTR2A
NKX2-5	HTR4
NR3C1	HTR6
FLI1	TNC
OTX2	TNC
SMAD2	TNC
SMAD3	TNC
SP1	TNC
SP3	TNC
CREB1	IBSP
DLX5	IBSP
EP300	IBSP
FOS	IBSP
FOSL2	IBSP
JUN	IBSP
JUND	IBSP
MSX2	IBSP
NR2F1	IBSP
RORA	IBSP
RUNX2	IBSP
SMAD1	IBSP
CEBPA	ICAM1
CEBPB	ICAM1
ERG	ICAM1
ETV5	ICAM1
FOS	ICAM1
FOSL2	ICAM1
JUN	ICAM1
JUND	ICAM1
NFATC1	ICAM1
NFATC2	ICAM1
RELA	ICAM1
STAT1	ICAM1
STAT3	ICAM1
CEBPA	ICAM3
ATF5	ID1
CREB1	ID1
EGR1	ID1
FOXO3	ID1
LYL1	ID1
NFYB	ID1
SP1	ID1
YY1	ID1
EGR1	ID2
TCF7L2	ID2
PRDM1	ID3
SP1	ID4
SP3	ID4
USF1	ID4
SREBF1	IDH1
SREBF2	IDH1
TP53	IFI16
IRF1	SP110
IRF1	IFIT2
IRF1	IFNA1
IRF3	IFNA1
IRF5	IFNA1
IRF7	IFNA1
YY1	IFNA7
IRF3	IFNA14
IRF5	IFNA14
IRF7	IFNA14
ATF2	IFNB1
HIVEP1	IFNB1
HMGA1	IFNB1
IGFBP1	IFNB1
IRF1	IFNB1
IRF2	IFNB1
IRF3	IFNB1
IRF7	IFNB1
IRF8	IFNB1
JUN	IFNB1
PRDM1	IFNB1
RBPJ	IFNB1
REL	IFNB1
RELA	IFNB1
SPI1	IFNB1
ATF2	IFNG
CREB1	IFNG
GATA3	IFNG
JUN	IFNG
NFATC1	IFNG
REL	IFNG
RELA	IFNG
SP1	IFNG
STAT1	IFNG
STAT3	IFNG
STAT4	IFNG
STAT5A	IFNG
STAT5B	IFNG
TFAP2A	IFNG
TXK	IFNG
YY1	IFNG
IRF2	IFNGR1
SP1	IFNGR1
AR	IGF1
STAT5A	IGF1
TFAP2A	IGF1R
CTCF	IGF2
EGR1	IGF2
EGR2	IGF2
SP1	IGF2
TBP	IGF2
WT1	IGF2
USF1	IGF2R
USF2	IGF2R
ATF4	IGFBP1
CREB1	IGFBP1
FOXA1	IGFBP1
FOXA2	IGFBP1
FOXO1	IGFBP1
FOXO3	IGFBP1
FOXO4	IGFBP1
HMGA1	IGFBP1
HNF1A	IGFBP1
NR3C1	IGFBP1
PGR	IGFBP1
NEUROD1	IGFBP2
AR	IGFBP3
SP1	IGFBP3
SP3	IGFBP3
TP53	IGFBP3
JUNB	IGFBP4
JUND	IGFBP4
SP3	IGFBP4
CEBPA	IGFBP5
MYB	IGFBP5
MYBL2	IGFBP5
NFIB	IGFBP5
ESR1	IGFBP6
GLI1	IGFBP6
POU2F1	IGHA1
CEBPA	IGHE
SPI1	IGHE
STAT5A	IGHE
STAT6	IGHE
POU2F1	IGHG1
EBF1	IGLL1
SP1	IL1A
CEBPB	IL1B
SPI1	IL1B
STAT1	IL1B
CEBPB	IL1RN
CEBPD	IL1RN
RELA	IL1RN
STAT6	IL1RN
EGR1	IL2
EGR4	IL2
ELF1	IL2
FOS	IL2
FOSL1	IL2
FOSL2	IL2
FOXK2	IL2
FOXN2	IL2
FOXP3	IL2
GABPA	IL2
HMGA1	IL2
ILF3	IL2
JUN	IL2
JUNB	IL2
JUND	IL2
NFATC1	IL2
NFATC2	IL2
NFATC3	IL2
NFATC4	IL2
POU2F1	IL2
POU2F2	IL2
POU6F1	IL2
REL	IL2
RELA	IL2
SP1	IL2
ZEB1	IL2
ELF1	IL2RA
HMGA1	IL2RA
JUND	IL2RA
REL	IL2RA
RELA	IL2RA
STAT1	IL2RA
STAT3	IL2RA
STAT4	IL2RA
STAT5A	IL2RA
STAT5B	IL2RA
STAT6	IL2RA
EGR1	IL2RB
ETS1	IL2RB
GABPA	IL2RB
GABPB1	IL2RB
[truncated: 2,694 more rows]

## Sheet: TF-miRNA
TF	miRNA
AKT3	hsa-miR-22-3p
AKT3	hsa-miR-22-5p
NR1H3	hsa-miR-130a-3p
NR1H3	hsa-miR-206
NR1H3	hsa-miR-130a-5p
CDK4	hsa-miR-141-3p
CDK4	hsa-miR-146b-5p
CDK4	hsa-miR-141-5p
CDK4	hsa-miR-146b-3p
CDKN1A	hsa-miR-96-5p
CDKN1A	hsa-miR-182-5p
CDKN1A	hsa-miR-182-3p
CDKN1A	hsa-miR-183-5p
CDKN1A	hsa-miR-449a
CDKN1A	hsa-miR-449b-5p
CDKN1A	hsa-miR-96-3p
CDKN1A	hsa-miR-183-3p
CDKN1A	hsa-miR-449b-3p
CDKN2A	hsa-miR-141-3p
CDKN2A	hsa-miR-410-3p
CDKN2A	hsa-miR-146b-5p
CDKN2A	hsa-miR-141-5p
CDKN2A	hsa-miR-146b-3p
CDKN2A	hsa-miR-410-5p
KLF2	hsa-miR-23b-3p
KLF2	hsa-miR-143-3p
KLF2	hsa-miR-145-5p
KLF2	hsa-miR-126-5p
KLF2	hsa-miR-126-3p
KLF2	hsa-miR-150-5p
KLF2	hsa-miR-23b-5p
KLF2	hsa-miR-143-5p
KLF2	hsa-miR-145-3p
KLF2	hsa-miR-150-3p
YAP1	hsa-miR-25-3p
YAP1	hsa-miR-93-5p
YAP1	hsa-miR-130a-3p
YAP1	hsa-miR-106b-5p
YAP1	hsa-miR-25-5p
YAP1	hsa-miR-93-3p
YAP1	hsa-miR-130a-5p
YAP1	hsa-miR-106b-3p
PRMT5	hsa-miR-96-5p
PRMT5	hsa-miR-96-3p
CDX1	hsa-miR-215-5p
CDX1	hsa-miR-215-3p
CDX2	hsa-miR-615-3p
CDX2	hsa-miR-615-5p
CEBPA	hsa-let-7a-1
CEBPA	hsa-let-7a-2
CEBPA	hsa-let-7a-5p
CEBPA	hsa-miR-26a-5p
CEBPA	hsa-miR-29a-3p
CEBPA	hsa-miR-100-5p
CEBPA	hsa-miR-101-3p
CEBPA	hsa-miR-30c-5p
CEBPA	hsa-miR-34a-5p
CEBPA	hsa-miR-181a-5p
CEBPA	hsa-miR-182-5p
CEBPA	hsa-miR-182-3p
CEBPA	hsa-miR-223-3p
CEBPA	hsa-miR-122-5p
CEBPA	hsa-miR-125b-5p
CEBPA	hsa-miR-134-5p
CEBPA	hsa-let-7a-3p
CEBPA	hsa-miR-26a-1-3p
CEBPA	hsa-miR-29a-5p
CEBPA	hsa-miR-100-3p
CEBPA	hsa-miR-30c-2-3p
CEBPA	hsa-miR-34a-3p
CEBPA	hsa-miR-181a-2-3p
CEBPA	hsa-miR-223-5p
CEBPA	hsa-miR-122-3p
CEBPA	hsa-miR-125b-1-3p
CEBPA	hsa-miR-30c-1-3p
CEBPA	hsa-let-7a-2-3p
CEBPA	hsa-miR-134-3p
CEBPA	hsa-miR-101-2-5p
CEBPB	hsa-miR-17-5p
CEBPB	hsa-miR-17-3p
CEBPB	hsa-miR-18a-5p
CEBPB	hsa-miR-19a-3p
CEBPB	hsa-miR-19b-3p
CEBPB	hsa-miR-20a-5p
CEBPB	hsa-miR-31-5p
CEBPB	hsa-miR-92a-3p
CEBPB	hsa-miR-198
CEBPB	hsa-miR-181c-5p
CEBPB	hsa-miR-203a-3p
CEBPB	hsa-miR-223-3p
CEBPB	hsa-let-7i-5p
CEBPB	hsa-miR-143-3p
CEBPB	hsa-miR-145-5p
CEBPB	hsa-miR-424-5p
CEBPB	hsa-miR-146b-5p
CEBPB	hsa-miR-503-5p
CEBPB	hsa-miR-18a-3p
CEBPB	hsa-miR-542-5p
CEBPB	hsa-miR-542-3p
CEBPB	hsa-miR-19a-5p
CEBPB	hsa-miR-19b-1-5p
CEBPB	hsa-miR-20a-3p
CEBPB	hsa-miR-31-3p
CEBPB	hsa-miR-92a-1-5p
CEBPB	hsa-miR-181c-3p
CEBPB	hsa-miR-223-5p
CEBPB	hsa-let-7i-3p
CEBPB	hsa-miR-143-5p
CEBPB	hsa-miR-145-3p
CEBPB	hsa-miR-424-3p
CEBPB	hsa-miR-146b-3p
CEBPB	hsa-miR-503-3p
CEBPB	hsa-miR-203a-5p
CEBPD	hsa-miR-193b-3p
CEBPD	hsa-miR-193b-5p
LAMTOR5	hsa-miR-503-5p
LAMTOR5	hsa-miR-503-3p
CTCF	hsa-miR-125b-5p
CTCF	hsa-miR-375-3p
CTCF	hsa-miR-125b-1-3p
CTCF	hsa-miR-375-5p
KDM5B	hsa-let-7e-5p
KDM5B	hsa-miR-31-5p
KDM5B	hsa-miR-200b-3p
KDM5B	hsa-miR-141-3p
KDM5B	hsa-miR-125a-5p
KDM5B	hsa-miR-200c-3p
KDM5B	hsa-miR-200a-3p
KDM5B	hsa-miR-99b-5p
KDM5B	hsa-miR-429
KDM5B	hsa-miR-200a-5p
KDM5B	hsa-let-7e-3p
KDM5B	hsa-miR-31-3p
KDM5B	hsa-miR-200b-5p
KDM5B	hsa-miR-141-5p
KDM5B	hsa-miR-125a-3p
KDM5B	hsa-miR-200c-5p
KDM5B	hsa-miR-99b-3p
CFTR	hsa-miR-193b-3p
CFTR	hsa-miR-193b-5p
EHMT2	hsa-let-7b-5p
EHMT2	hsa-miR-200c-3p
EHMT2	hsa-let-7b-3p
EHMT2	hsa-miR-200c-5p
KLF8	hsa-miR-132-3p
KLF8	hsa-miR-141-3p
KLF8	hsa-miR-132-5p
KLF8	hsa-miR-141-5p
SP7	hsa-miR-93-5p
SP7	hsa-miR-93-3p
ZFP42	hsa-miR-302a-5p
ZFP42	hsa-miR-302a-3p
ZFP42	hsa-miR-302b-5p
ZFP42	hsa-miR-302b-3p
ZFP42	hsa-miR-302c-5p
ZFP42	hsa-miR-302c-3p
ZFP42	hsa-miR-302d-3p
ZFP42	hsa-miR-367-3p
ZFP42	hsa-miR-302d-5p
ZFP42	hsa-miR-367-5p
CREB1	hsa-miR-21-5p
CREB1	hsa-miR-23a-3p
CREB1	hsa-miR-148a-3p
CREB1	hsa-miR-212-3p
CREB1	hsa-miR-15b-5p
CREB1	hsa-miR-132-3p
CREB1	hsa-miR-9-5p
CREB1	hsa-miR-9-3p
CREB1	hsa-miR-320a-3p
CREB1	hsa-miR-302a-5p
CREB1	hsa-miR-302a-3p
CREB1	hsa-miR-373-5p
CREB1	hsa-miR-373-3p
CREB1	hsa-miR-335-5p
CREB1	hsa-miR-630
CREB1	hsa-miR-21-3p
CREB1	hsa-miR-23a-5p
CREB1	hsa-miR-148a-5p
CREB1	hsa-miR-15b-3p
CREB1	hsa-miR-132-5p
CREB1	hsa-miR-335-3p
CREB1	hsa-miR-212-5p
CREB1	hsa-miR-320a-5p
CREBBP	hsa-miR-21-5p
CREBBP	hsa-miR-21-3p
MAPK14	hsa-miR-17-5p
MAPK14	hsa-miR-17-3p
MAPK14	hsa-miR-18a-5p
MAPK14	hsa-miR-19a-3p
MAPK14	hsa-miR-20a-5p
MAPK14	hsa-miR-34c-5p
MAPK14	hsa-miR-18a-3p
MAPK14	hsa-miR-19a-5p
MAPK14	hsa-miR-20a-3p
MAPK14	hsa-miR-34c-3p
E2F7	hsa-miR-15a-5p
E2F7	hsa-miR-16-5p
E2F7	hsa-miR-25-3p
E2F7	hsa-miR-26a-5p
E2F7	hsa-miR-27b-3p
E2F7	hsa-miR-15a-3p
E2F7	hsa-miR-16-1-3p
E2F7	hsa-miR-25-5p
E2F7	hsa-miR-26a-1-3p
E2F7	hsa-miR-27b-5p
NKX2-5	hsa-miR-17-5p
NKX2-5	hsa-miR-17-3p
NKX2-5	hsa-miR-18a-5p
NKX2-5	hsa-miR-19a-3p
NKX2-5	hsa-miR-20a-5p
NKX2-5	hsa-miR-143-3p
NKX2-5	hsa-miR-145-5p
NKX2-5	hsa-miR-18a-3p
NKX2-5	hsa-miR-19a-5p
NKX2-5	hsa-miR-20a-3p
NKX2-5	hsa-miR-143-5p
NKX2-5	hsa-miR-145-3p
CCN2	hsa-miR-302a-5p
CCN2	hsa-miR-302a-3p
CTNNB1	hsa-miR-96-5p
CTNNB1	hsa-miR-34a-5p
CTNNB1	hsa-miR-182-5p
CTNNB1	hsa-miR-182-3p
CTNNB1	hsa-miR-183-5p
CTNNB1	hsa-miR-203a-3p
CTNNB1	hsa-miR-124-3p
CTNNB1	hsa-miR-146a-5p
CTNNB1	hsa-miR-150-5p
CTNNB1	hsa-miR-30e-5p
CTNNB1	hsa-miR-30e-3p
CTNNB1	hsa-miR-371a-3p
CTNNB1	hsa-miR-372-3p
CTNNB1	hsa-miR-373-5p
CTNNB1	hsa-miR-373-3p
CTNNB1	hsa-miR-770-5p
CTNNB1	hsa-miR-96-3p
CTNNB1	hsa-miR-34a-3p
CTNNB1	hsa-miR-183-3p
CTNNB1	hsa-miR-124-5p
CTNNB1	hsa-miR-146a-3p
CTNNB1	hsa-miR-150-3p
CTNNB1	hsa-miR-371a-5p
CTNNB1	hsa-miR-372-5p
CTNNB1	hsa-miR-203a-5p
CUX1	hsa-miR-214-3p
CUX1	hsa-miR-214-5p
CXADR	hsa-miR-122-5p
CXADR	hsa-miR-122-3p
DDIT3	hsa-miR-708-5p
DDIT3	hsa-miR-708-3p
DDX5	hsa-miR-21-5p
DDX5	hsa-miR-182-5p
DDX5	hsa-miR-182-3p
DDX5	hsa-miR-21-3p
DDX6	hsa-miR-143-3p
DDX6	hsa-miR-145-5p
DDX6	hsa-miR-143-5p
DDX6	hsa-miR-145-3p
DDX53	hsa-miR-200b-3p
DDX53	hsa-miR-200b-5p
DLX5	hsa-miR-9-5p
DLX5	hsa-miR-9-3p
DNMT1	hsa-miR-30a-5p
DNMT1	hsa-miR-30a-3p
DNMT1	hsa-miR-148a-3p
DNMT1	hsa-miR-30c-5p
DNMT1	hsa-miR-200b-3p
DNMT1	hsa-miR-23b-3p
DNMT1	hsa-miR-27b-3p
DNMT1	hsa-miR-142-5p
DNMT1	hsa-miR-142-3p
DNMT1	hsa-miR-152-3p
DNMT1	hsa-miR-150-5p
DNMT1	hsa-miR-184
DNMT1	hsa-miR-200a-3p
DNMT1	hsa-miR-296-5p
DNMT1	hsa-miR-429
DNMT1	hsa-miR-200a-5p
DNMT1	hsa-miR-148a-5p
DNMT1	hsa-miR-30c-2-3p
DNMT1	hsa-miR-200b-5p
DNMT1	hsa-miR-23b-5p
DNMT1	hsa-miR-27b-5p
DNMT1	hsa-miR-150-3p
DNMT1	hsa-miR-296-3p
DNMT1	hsa-miR-152-5p
DNMT3A	hsa-let-7b-5p
DNMT3A	hsa-miR-29a-3p
DNMT3A	hsa-miR-29b-3p
DNMT3A	hsa-let-7b-3p
DNMT3A	hsa-miR-29a-5p
DNMT3A	hsa-miR-29b-1-5p
DNMT3B	hsa-miR-29a-3p
DNMT3B	hsa-miR-29b-3p
DNMT3B	hsa-miR-217-5p
DNMT3B	hsa-miR-29a-5p
DNMT3B	hsa-miR-29b-1-5p
DNMT3B	hsa-miR-217-3p
JAG1	hsa-miR-143-3p
JAG1	hsa-miR-145-5p
JAG1	hsa-miR-143-5p
JAG1	hsa-miR-145-3p
DTX1	hsa-miR-21-5p
DTX1	hsa-miR-21-3p
E2F1	hsa-let-7a-5p
E2F1	hsa-miR-15a-5p
E2F1	hsa-miR-16-5p
E2F1	hsa-miR-17-5p
E2F1	hsa-miR-17-3p
E2F1	hsa-miR-18a-5p
E2F1	hsa-miR-19a-3p
E2F1	hsa-miR-19b-3p
E2F1	hsa-miR-20a-5p
E2F1	hsa-miR-24-1-5p
E2F1	hsa-miR-24-3p
E2F1	hsa-miR-25-3p
E2F1	hsa-miR-29a-3p
E2F1	hsa-miR-92a-3p
E2F1	hsa-miR-93-5p
E2F1	hsa-miR-106a-5p
E2F1	hsa-miR-203a-3p
E2F1	hsa-miR-223-3p
E2F1	hsa-miR-224-5p
E2F1	hsa-let-7i-5p
E2F1	hsa-miR-15b-5p
E2F1	hsa-miR-23b-3p
E2F1	hsa-miR-27b-3p
E2F1	hsa-miR-184
E2F1	hsa-miR-195-5p
E2F1	hsa-miR-106b-5p
E2F1	hsa-miR-34c-5p
E2F1	hsa-miR-363-3p
E2F1	hsa-miR-18b-5p
E2F1	hsa-miR-20b-5p
E2F1	hsa-miR-449a
E2F1	hsa-miR-452-5p
E2F1	hsa-miR-452-3p
E2F1	hsa-miR-202-5p
E2F1	hsa-miR-202-3p
E2F1	hsa-miR-519d-3p
E2F1	hsa-miR-18a-3p
E2F1	hsa-miR-449b-5p
E2F1	hsa-miR-363-5p
E2F1	hsa-miR-15a-3p
E2F1	hsa-miR-16-1-3p
E2F1	hsa-miR-19a-5p
E2F1	hsa-miR-19b-1-5p
E2F1	hsa-miR-19b-2-5p
E2F1	hsa-miR-20a-3p
E2F1	hsa-miR-25-5p
E2F1	hsa-miR-29a-5p
E2F1	hsa-miR-92a-1-5p
E2F1	hsa-miR-92a-2-5p
E2F1	hsa-miR-93-3p
E2F1	hsa-miR-106a-3p
E2F1	hsa-miR-16-2-3p
E2F1	hsa-miR-223-5p
E2F1	hsa-let-7i-3p
E2F1	hsa-miR-15b-3p
E2F1	hsa-miR-23b-5p
E2F1	hsa-miR-27b-5p
E2F1	hsa-miR-195-3p
E2F1	hsa-miR-106b-3p
E2F1	hsa-miR-34c-3p
E2F1	hsa-miR-18b-3p
E2F1	hsa-miR-20b-3p
E2F1	hsa-miR-224-3p
E2F1	hsa-miR-449b-3p
E2F1	hsa-miR-449c-5p
E2F1	hsa-miR-449c-3p
E2F1	hsa-miR-4496
E2F1	hsa-miR-519d-5p
E2F1	hsa-miR-203a-5p
E2F2	hsa-miR-17-5p
E2F2	hsa-miR-17-3p
E2F2	hsa-miR-18a-5p
E2F2	hsa-miR-19a-3p
E2F2	hsa-miR-19b-3p
E2F2	hsa-miR-20a-5p
E2F2	hsa-miR-25-3p
E2F2	hsa-miR-92a-3p
E2F2	hsa-miR-18a-3p
E2F2	hsa-miR-19a-5p
E2F2	hsa-miR-19b-1-5p
E2F2	hsa-miR-20a-3p
E2F2	hsa-miR-25-5p
E2F2	hsa-miR-92a-1-5p
E2F3	hsa-let-7a-5p
E2F3	hsa-miR-15a-5p
E2F3	hsa-miR-16-5p
E2F3	hsa-miR-17-5p
E2F3	hsa-miR-17-3p
E2F3	hsa-miR-18a-5p
E2F3	hsa-miR-19a-3p
E2F3	hsa-miR-19b-3p
E2F3	hsa-miR-20a-5p
E2F3	hsa-miR-25-3p
E2F3	hsa-miR-26a-5p
E2F3	hsa-miR-92a-3p
E2F3	hsa-miR-34a-5p
E2F3	hsa-miR-200b-3p
E2F3	hsa-let-7i-5p
E2F3	hsa-miR-15b-5p
E2F3	hsa-miR-27b-3p
E2F3	hsa-miR-195-5p
E2F3	hsa-miR-106b-5p
E2F3	hsa-miR-18a-3p
E2F3	hsa-miR-15a-3p
E2F3	hsa-miR-16-1-3p
E2F3	hsa-miR-19a-5p
E2F3	hsa-miR-19b-1-5p
E2F3	hsa-miR-20a-3p
E2F3	hsa-miR-25-5p
E2F3	hsa-miR-26a-1-3p
E2F3	hsa-miR-92a-1-5p
E2F3	hsa-miR-34a-3p
E2F3	hsa-miR-200b-5p
E2F3	hsa-let-7i-3p
E2F3	hsa-miR-15b-3p
E2F3	hsa-miR-27b-5p
E2F3	hsa-miR-195-3p
E2F3	hsa-miR-106b-3p
E2F6	hsa-miR-193a-3p
E2F6	hsa-miR-193a-5p
EGFR	hsa-miR-21-5p
EGFR	hsa-miR-96-5p
EGFR	hsa-miR-1-3p
EGFR	hsa-miR-21-3p
EGFR	hsa-miR-96-3p
EGFR	hsa-miR-1-5p
EGR1	hsa-let-7e-5p
EGR1	hsa-miR-23a-3p
EGR1	hsa-miR-24-3p
EGR1	hsa-miR-27a-3p
EGR1	hsa-miR-30a-5p
EGR1	hsa-miR-30a-3p
EGR1	hsa-miR-32-5p
EGR1	hsa-miR-96-5p
EGR1	hsa-miR-106a-5p
EGR1	hsa-miR-199a-5p
EGR1	hsa-miR-199a-3p
EGR1	hsa-miR-148a-3p
EGR1	hsa-miR-30c-5p
EGR1	hsa-miR-10a-5p
EGR1	hsa-miR-181c-5p
EGR1	hsa-miR-183-5p
EGR1	hsa-miR-212-3p
EGR1	hsa-miR-214-3p
EGR1	hsa-miR-219a-5p
EGR1	hsa-miR-200b-3p
EGR1	hsa-miR-124-3p
EGR1	hsa-miR-132-3p
EGR1	hsa-miR-142-5p
EGR1	hsa-miR-142-3p
EGR1	hsa-miR-152-3p
EGR1	hsa-miR-191-5p
EGR1	hsa-miR-125a-5p
EGR1	hsa-miR-149-5p
EGR1	hsa-miR-185-5p
EGR1	hsa-miR-99b-5p
EGR1	hsa-miR-130b-3p
EGR1	hsa-miR-30e-5p
EGR1	hsa-miR-30e-3p
EGR1	hsa-miR-335-5p
EGR1	hsa-miR-425-3p
EGR1	hsa-miR-20b-5p
EGR1	hsa-miR-191-3p
EGR1	hsa-miR-146b-5p
EGR1	hsa-miR-181d-5p
EGR1	hsa-miR-455-5p
EGR1	hsa-miR-92b-3p
EGR1	hsa-miR-596
EGR1	hsa-miR-642a-5p
EGR1	hsa-miR-425-5p
EGR1	hsa-miR-675-5p
EGR1	hsa-let-7e-3p
EGR1	hsa-miR-23a-5p
EGR1	hsa-miR-24-2-5p
EGR1	hsa-miR-27a-5p
EGR1	hsa-miR-32-3p
EGR1	hsa-miR-96-3p
EGR1	hsa-miR-106a-3p
EGR1	hsa-miR-148a-5p
EGR1	hsa-miR-30c-2-3p
EGR1	hsa-miR-10a-3p
EGR1	hsa-miR-181c-3p
EGR1	hsa-miR-183-3p
EGR1	hsa-miR-214-5p
EGR1	hsa-miR-200b-5p
EGR1	hsa-miR-124-5p
EGR1	hsa-miR-132-5p
EGR1	hsa-miR-125a-3p
EGR1	hsa-miR-149-3p
EGR1	hsa-miR-185-3p
EGR1	hsa-miR-30c-1-3p
EGR1	hsa-miR-219a-2-3p
EGR1	hsa-miR-99b-3p
EGR1	hsa-miR-130b-5p
EGR1	hsa-miR-335-3p
EGR1	hsa-miR-20b-3p
EGR1	hsa-miR-146b-3p
EGR1	hsa-miR-455-3p
EGR1	hsa-miR-92b-5p
EGR1	hsa-miR-301b-3p
EGR1	hsa-miR-675-3p
EGR1	hsa-miR-642a-3p
EGR1	hsa-miR-212-5p
EGR1	hsa-miR-152-5p
EGR1	hsa-miR-181d-3p
EGR1	hsa-miR-301b-5p
EGR2	hsa-miR-142-5p
EGR2	hsa-miR-142-3p
EGR3	hsa-miR-146a-5p
EGR3	hsa-miR-195-5p
EGR3	hsa-miR-146b-5p
EGR3	hsa-miR-146a-3p
EGR3	hsa-miR-195-3p
EGR3	hsa-miR-146b-3p
AHR	hsa-miR-25-3p
AHR	hsa-miR-93-5p
AHR	hsa-miR-212-3p
AHR	hsa-miR-132-3p
AHR	hsa-miR-106b-5p
AHR	hsa-miR-25-5p
AHR	hsa-miR-93-3p
AHR	hsa-miR-132-5p
AHR	hsa-miR-106b-3p
AHR	hsa-miR-212-5p
ELK1	hsa-miR-17-5p
ELK1	hsa-miR-17-3p
ELK1	hsa-miR-18a-5p
ELK1	hsa-miR-19a-3p
ELK1	hsa-miR-19b-3p
ELK1	hsa-miR-20a-5p
ELK1	hsa-miR-31-5p
ELK1	hsa-miR-92a-3p
ELK1	hsa-miR-34a-5p
ELK1	hsa-miR-210-3p
ELK1	hsa-miR-200b-3p
ELK1	hsa-miR-144-3p
ELK1	hsa-miR-18a-3p
ELK1	hsa-miR-19a-5p
ELK1	hsa-miR-19b-1-5p
ELK1	hsa-miR-20a-3p
ELK1	hsa-miR-31-3p
ELK1	hsa-miR-92a-1-5p
ELK1	hsa-miR-34a-3p
ELK1	hsa-miR-200b-5p
ELK1	hsa-miR-144-5p
ELK1	hsa-miR-210-5p
ELK3	hsa-miR-155-5p
ELK3	hsa-miR-155-3p
EMX2	hsa-miR-181a-5p
EMX2	hsa-miR-181b-5p
EMX2	hsa-miR-181a-3p
EMX2	hsa-miR-181a-2-3p
EMX2	hsa-miR-181b-3p
EMX2	hsa-miR-181b-2-3p
EP300	hsa-miR-21-5p
EP300	hsa-miR-141-3p
EP300	hsa-miR-150-5p
EP300	hsa-miR-200c-3p
EP300	hsa-miR-21-3p
EP300	hsa-miR-141-5p
EP300	hsa-miR-150-3p
EP300	hsa-miR-200c-5p
EPAS1	hsa-miR-23a-3p
EPAS1	hsa-miR-24-3p
EPAS1	hsa-miR-27a-3p
EPAS1	hsa-miR-29b-3p
EPAS1	hsa-miR-30d-5p
EPAS1	hsa-miR-181c-5p
EPAS1	hsa-miR-210-3p
EPAS1	hsa-miR-30b-5p
EPAS1	hsa-miR-191-5p
EPAS1	hsa-miR-146a-5p
EPAS1	hsa-miR-29c-3p
EPAS1	hsa-miR-302a-5p
EPAS1	hsa-miR-302a-3p
EPAS1	hsa-miR-191-3p
EPAS1	hsa-miR-23a-5p
EPAS1	hsa-miR-24-2-5p
EPAS1	hsa-miR-27a-5p
EPAS1	hsa-miR-29b-2-5p
EPAS1	hsa-miR-30d-3p
EPAS1	hsa-miR-181c-3p
EPAS1	hsa-miR-30b-3p
EPAS1	hsa-miR-146a-3p
EPAS1	hsa-miR-29c-5p
EPAS1	hsa-miR-210-5p
ERG	hsa-miR-200c-3p
ERG	hsa-miR-200c-5p
AKT1	hsa-let-7e-5p
AKT1	hsa-miR-22-3p
AKT1	hsa-miR-181c-5p
AKT1	hsa-miR-155-5p
AKT1	hsa-let-7e-3p
AKT1	hsa-miR-22-5p
AKT1	hsa-miR-181c-3p
AKT1	hsa-miR-155-3p
AKT2	hsa-miR-22-3p
AKT2	hsa-miR-200b-3p
AKT2	hsa-miR-200c-3p
AKT2	hsa-miR-200a-3p
AKT2	hsa-miR-200a-5p
AKT2	hsa-miR-22-5p
AKT2	hsa-miR-200b-5p
AKT2	hsa-miR-200c-5p
ESR1	hsa-let-7c-5p
ESR1	hsa-miR-17-5p
ESR1	hsa-miR-17-3p
ESR1	hsa-miR-18a-5p
ESR1	hsa-miR-19a-3p
ESR1	hsa-miR-19b-3p
ESR1	hsa-miR-20a-5p
ESR1	hsa-miR-21-5p
ESR1	hsa-miR-22-3p
ESR1	hsa-miR-92a-3p
ESR1	hsa-miR-99a-5p
ESR1	hsa-miR-106a-5p
ESR1	hsa-miR-181a-5p
ESR1	hsa-miR-181b-5p
ESR1	hsa-miR-181a-3p
ESR1	hsa-miR-221-3p
ESR1	hsa-miR-222-3p
ESR1	hsa-miR-140-5p
ESR1	hsa-miR-143-3p
ESR1	hsa-miR-145-5p
ESR1	hsa-miR-191-5p
ESR1	hsa-miR-363-3p
ESR1	hsa-miR-425-3p
ESR1	hsa-miR-18b-5p
ESR1	hsa-miR-20b-5p
ESR1	hsa-miR-191-3p
ESR1	hsa-miR-497-5p
ESR1	hsa-miR-18a-3p
ESR1	hsa-miR-363-5p
ESR1	hsa-miR-425-5p
ESR1	hsa-miR-19a-5p
ESR1	hsa-miR-19b-2-5p
ESR1	hsa-miR-20a-3p
ESR1	hsa-miR-21-3p
ESR1	hsa-miR-22-5p
ESR1	hsa-miR-92a-2-5p
ESR1	hsa-miR-99a-3p
ESR1	hsa-miR-106a-3p
ESR1	hsa-miR-221-5p
ESR1	hsa-miR-222-5p
ESR1	hsa-miR-140-3p
ESR1	hsa-miR-143-5p
ESR1	hsa-miR-145-3p
ESR1	hsa-miR-18b-3p
ESR1	hsa-miR-20b-3p
ESR1	hsa-miR-497-3p
ESR1	hsa-miR-181b-3p
ESR1	hsa-let-7c-3p
ESR2	hsa-miR-24-1-5p
ESR2	hsa-miR-24-3p
ESR2	hsa-miR-30a-5p
ESR2	hsa-miR-30a-3p
ESR2	hsa-miR-23b-3p
ESR2	hsa-miR-27b-3p
ESR2	hsa-miR-23b-5p
ESR2	hsa-miR-27b-5p
ESRRG	hsa-miR-127-3p
ESRRG	hsa-miR-433-3p
ESRRG	hsa-miR-127-5p
ESRRG	hsa-miR-433-5p
ETS1	hsa-miR-16-5p
ETS1	hsa-miR-21-5p
ETS1	hsa-miR-31-5p
ETS1	hsa-miR-96-5p
ETS1	hsa-miR-192-5p
ETS1	hsa-miR-181b-5p
ETS1	hsa-miR-181c-5p
ETS1	hsa-miR-182-5p
ETS1	hsa-miR-182-3p
ETS1	hsa-miR-183-5p
ETS1	hsa-miR-222-3p
ETS1	hsa-miR-126-5p
ETS1	hsa-miR-126-3p
ETS1	hsa-miR-146a-5p
ETS1	hsa-miR-320a-3p
ETS1	hsa-miR-155-5p
ETS1	hsa-miR-301a-3p
ETS1	hsa-miR-16-1-3p
ETS1	hsa-miR-21-3p
ETS1	hsa-miR-31-3p
ETS1	hsa-miR-96-3p
ETS1	hsa-miR-192-3p
ETS1	hsa-miR-181c-3p
ETS1	hsa-miR-183-3p
ETS1	hsa-miR-222-5p
ETS1	hsa-miR-146a-3p
ETS1	hsa-miR-155-3p
ETS1	hsa-miR-181b-3p
ETS1	hsa-miR-301a-5p
ETS1	hsa-miR-320a-5p
ETS2	hsa-miR-155-5p
ETS2	hsa-miR-196b-5p
ETS2	hsa-miR-155-3p
ETS2	hsa-miR-196b-3p
ETV4	hsa-miR-200b-3p
ETV4	hsa-miR-125a-5p
ETV4	hsa-miR-200b-5p
ETV4	hsa-miR-125a-3p
ETV5	hsa-miR-21-5p
ETV5	hsa-miR-21-3p
ETV6	hsa-miR-181a-5p
ETV6	hsa-miR-181a-3p
MECOM	hsa-miR-1-3p
EZH2	hsa-let-7c-5p
EZH2	hsa-miR-23a-3p
EZH2	hsa-miR-26a-5p
EZH2	hsa-miR-27a-3p
EZH2	hsa-miR-30a-5p
EZH2	hsa-miR-30a-3p
EZH2	hsa-miR-31-5p
EZH2	hsa-miR-101-3p
EZH2	hsa-miR-129-5p
EZH2	hsa-miR-30d-5p
EZH2	hsa-miR-139-5p
EZH2	hsa-miR-34a-5p
EZH2	hsa-miR-181b-5p
EZH2	hsa-miR-217-5p
EZH2	hsa-miR-218-5p
EZH2	hsa-miR-200b-3p
EZH2	hsa-miR-30b-5p
EZH2	hsa-miR-137-3p
EZH2	hsa-miR-141-3p
EZH2	hsa-miR-143-3p
EZH2	hsa-miR-9-5p
EZH2	hsa-miR-9-3p
EZH2	hsa-miR-146a-5p
EZH2	hsa-miR-200c-3p
EZH2	hsa-miR-155-5p
EZH2	hsa-miR-200a-3p
EZH2	hsa-miR-429
EZH2	hsa-miR-200a-5p
EZH2	hsa-miR-568
EZH2	hsa-miR-622
EZH2	hsa-miR-23a-5p
EZH2	hsa-miR-26a-1-3p
EZH2	hsa-miR-27a-5p
EZH2	hsa-miR-31-3p
EZH2	hsa-miR-101-5p
EZH2	hsa-miR-30d-3p
EZH2	hsa-miR-139-3p
EZH2	hsa-miR-34a-3p
EZH2	hsa-miR-218-1-3p
EZH2	hsa-miR-200b-5p
EZH2	hsa-miR-30b-3p
EZH2	hsa-miR-141-5p
EZH2	hsa-miR-143-5p
EZH2	hsa-miR-129-2-3p
EZH2	hsa-miR-146a-3p
EZH2	hsa-miR-200c-5p
EZH2	hsa-miR-155-3p
EZH2	hsa-miR-26a-2-3p
EZH2	hsa-miR-181b-3p
EZH2	hsa-let-7c-3p
EZH2	hsa-miR-217-3p
EZH2	hsa-miR-137-5p
F2	hsa-miR-222-3p
F2	hsa-miR-222-5p
JMJD1C	hsa-miR-302a-5p
JMJD1C	hsa-miR-302a-3p
JMJD1C	hsa-miR-302b-5p
JMJD1C	hsa-miR-302b-3p
JMJD1C	hsa-miR-302c-5p
JMJD1C	hsa-miR-302c-3p
JMJD1C	hsa-miR-302d-3p
JMJD1C	hsa-miR-367-3p
JMJD1C	hsa-miR-302d-5p
JMJD1C	hsa-miR-367-5p
TRIM32	hsa-let-7a-5p
TRIM32	hsa-let-7b-5p
TRIM32	hsa-let-7c-5p
TRIM32	hsa-let-7d-5p
TRIM32	hsa-let-7e-5p
TRIM32	hsa-let-7f-5p
TRIM32	hsa-let-7g-5p
TRIM32	hsa-let-7i-5p
TRIM32	hsa-let-7b-3p
TRIM32	hsa-let-7d-3p
TRIM32	hsa-let-7e-3p
TRIM32	hsa-let-7g-3p
TRIM32	hsa-let-7i-3p
TRIM32	hsa-let-7c-3p
FOXF2	hsa-miR-200b-3p
FOXF2	hsa-miR-200a-3p
FOXF2	hsa-miR-429
FOXF2	hsa-miR-200a-5p
FOXF2	hsa-miR-200b-5p
KDM2A	hsa-miR-101-3p
KDM2A	hsa-miR-101-5p
KDM1A	hsa-miR-200c-3p
KDM1A	hsa-miR-568
KDM1A	hsa-miR-200c-5p
FOXJ1	hsa-miR-449a
SMG1	hsa-miR-155-5p
SMG1	hsa-miR-155-3p
FOXM1	hsa-miR-200b-3p
FOXM1	hsa-miR-141-3p
FOXM1	hsa-miR-200c-3p
FOXM1	hsa-miR-200a-3p
FOXM1	hsa-miR-135b-5p
FOXM1	hsa-miR-429
FOXM1	hsa-miR-200a-5p
FOXM1	hsa-miR-200b-5p
FOXM1	hsa-miR-141-5p
FOXM1	hsa-miR-200c-5p
FOXM1	hsa-miR-135b-3p
FOXO1	hsa-miR-145-5p
FOXO1	hsa-miR-491-5p
FOXO1	hsa-miR-145-3p
FOXO1	hsa-miR-491-3p
FOXO3	hsa-let-7b-5p
FOXO3	hsa-let-7c-5p
FOXO3	hsa-miR-21-5p
FOXO3	hsa-miR-30d-5p
FOXO3	hsa-miR-34a-5p
FOXO3	hsa-miR-34b-5p
FOXO3	hsa-miR-34c-5p
FOXO3	hsa-miR-622
FOXO3	hsa-let-7b-3p
FOXO3	hsa-miR-21-3p
FOXO3	hsa-miR-30d-3p
FOXO3	hsa-miR-34a-3p
FOXO3	hsa-miR-34b-3p
FOXO3	hsa-miR-34c-3p
FOXO3	hsa-let-7c-3p
FLI1	hsa-let-7a-5p
SIRT1	hsa-miR-34a-5p
SIRT1	hsa-miR-424-5p
SIRT1	hsa-miR-503-5p
SIRT1	hsa-miR-34a-3p
SIRT1	hsa-miR-424-3p
SIRT1	hsa-miR-503-3p
HEY1	hsa-miR-223-3p
HEY1	hsa-miR-223-5p
BRD4	hsa-miR-146a-5p
BRD4	hsa-miR-155-5p
BRD4	hsa-miR-146a-3p
BRD4	hsa-miR-155-3p
CBX7	hsa-miR-9-5p
CBX7	hsa-miR-9-3p
SUZ12	hsa-miR-31-5p
SUZ12	hsa-miR-217-5p
SUZ12	hsa-miR-31-3p
SUZ12	hsa-miR-217-3p
FOS	hsa-miR-21-5p
FOS	hsa-miR-23a-3p
FOS	hsa-miR-31-5p
FOS	hsa-miR-34a-5p
FOS	hsa-miR-21-3p
FOS	hsa-miR-23a-5p
FOS	hsa-miR-31-3p
FOS	hsa-miR-34a-3p
FOSB	hsa-miR-22-3p
FOSB	hsa-miR-155-5p
FOSB	hsa-miR-22-5p
FOSB	hsa-miR-155-3p
NR5A2	hsa-miR-200c-3p
NR5A2	hsa-miR-200c-5p
FUS	hsa-miR-141-3p
FUS	hsa-miR-200a-3p
FUS	hsa-miR-200a-5p
FUS	hsa-miR-141-5p
GATA1	hsa-miR-23a-3p
GATA1	hsa-miR-24-3p
GATA1	hsa-miR-27a-3p
GATA1	hsa-miR-148a-3p
GATA1	hsa-miR-138-5p
GATA1	hsa-miR-144-3p
GATA1	hsa-miR-361-5p
GATA1	hsa-miR-196b-5p
GATA1	hsa-miR-431-5p
GATA1	hsa-miR-451a
GATA1	hsa-miR-146b-5p
GATA1	hsa-miR-23a-5p
GATA1	hsa-miR-24-2-5p
GATA1	hsa-miR-27a-5p
GATA1	hsa-miR-148a-5p
GATA1	hsa-miR-138-2-3p
GATA1	hsa-miR-144-5p
GATA1	hsa-miR-361-3p
GATA1	hsa-miR-431-3p
GATA1	hsa-miR-146b-3p
GATA1	hsa-miR-889-3p
GATA1	hsa-miR-196b-3p
GATA1	hsa-miR-889-5p
GATA2	hsa-miR-23a-3p
GATA2	hsa-miR-24-3p
GATA2	hsa-miR-27a-3p
GATA2	hsa-miR-31-5p
GATA2	hsa-miR-148a-3p
GATA2	hsa-miR-30c-5p
GATA2	hsa-miR-221-3p
GATA2	hsa-miR-126-5p
GATA2	hsa-miR-126-3p
GATA2	hsa-miR-194-5p
GATA2	hsa-miR-30e-5p
GATA2	hsa-miR-30e-3p
GATA2	hsa-miR-23a-5p
GATA2	hsa-miR-24-2-5p
GATA2	hsa-miR-27a-5p
GATA2	hsa-miR-31-3p
GATA2	hsa-miR-148a-5p
GATA2	hsa-miR-30c-2-3p
GATA2	hsa-miR-221-5p
GATA3	hsa-miR-200b-3p
GATA3	hsa-miR-138-5p
GATA3	hsa-miR-125a-5p
GATA3	hsa-miR-200c-3p
GATA3	hsa-miR-200a-3p
GATA3	hsa-miR-200a-5p
GATA3	hsa-miR-200b-5p
GATA3	hsa-miR-138-2-3p
GATA3	hsa-miR-125a-3p
GATA3	hsa-miR-138-1-3p
GATA3	hsa-miR-200c-5p
GATA4	hsa-miR-144-3p
GATA4	hsa-miR-451a
GATA4	hsa-miR-144-5p
GATA6	hsa-miR-30d-5p
GATA6	hsa-miR-30e-5p
GATA6	hsa-miR-30e-3p
GATA6	hsa-miR-30d-3p
FGF21	hsa-miR-33a-5p
FGF21	hsa-miR-33b-5p
FGF21	hsa-miR-33a-3p
FGF21	hsa-miR-33b-3p
EHF	hsa-let-7b-5p
EHF	hsa-miR-424-5p
EHF	hsa-let-7b-3p
EHF	hsa-miR-424-3p
GFI1	hsa-miR-21-5p
GFI1	hsa-miR-196b-5p
GFI1	hsa-miR-21-3p
GFI1	hsa-miR-196b-3p
FOXD3	hsa-miR-214-3p
FOXD3	hsa-miR-137-3p
FOXD3	hsa-miR-496
FOXD3	hsa-miR-214-5p
FOXD3	hsa-miR-137-5p
PELP1	hsa-miR-200b-3p
PELP1	hsa-miR-141-3p
PELP1	hsa-miR-200c-3p
PELP1	hsa-miR-200a-3p
PELP1	hsa-miR-429
PELP1	hsa-miR-200a-5p
PELP1	hsa-miR-200b-5p
PELP1	hsa-miR-141-5p
PELP1	hsa-miR-200c-5p
AGO2	hsa-let-7a-5p
AGO2	hsa-let-7b-5p
AGO2	hsa-let-7c-5p
AGO2	hsa-let-7d-5p
AGO2	hsa-let-7e-5p
AGO2	hsa-let-7f-5p
AGO2	hsa-let-7g-5p
AGO2	hsa-let-7i-5p
AGO2	hsa-miR-142-5p
AGO2	hsa-miR-142-3p
AGO2	hsa-miR-150-5p
AGO2	hsa-miR-155-5p
AGO2	hsa-miR-451a
AGO2	hsa-let-7b-3p
AGO2	hsa-let-7d-3p
AGO2	hsa-let-7e-3p
AGO2	hsa-let-7g-3p
AGO2	hsa-let-7i-3p
AGO2	hsa-miR-150-3p
AGO2	hsa-miR-155-3p
AGO2	hsa-let-7c-3p
GLI1	hsa-miR-29a-3p
GLI1	hsa-miR-29b-3p
GLI1	hsa-miR-29a-5p
GLI1	hsa-miR-29b-1-5p
GNRH1	hsa-miR-212-3p
GNRH1	hsa-miR-132-3p
GNRH1	hsa-miR-132-5p
GNRH1	hsa-miR-212-5p
DOK7	hsa-miR-495-3p
DOK7	hsa-miR-495-5p
BRD7	hsa-miR-141-3p
BRD7	hsa-miR-141-5p
REPIN1	hsa-miR-15a-5p
REPIN1	hsa-miR-16-5p
REPIN1	hsa-miR-15a-3p
REPIN1	hsa-miR-16-1-3p
TLX3	hsa-miR-17-5p
TLX3	hsa-miR-17-3p
TLX3	hsa-miR-18a-5p
TLX3	hsa-miR-19a-3p
TLX3	hsa-miR-20a-5p
TLX3	hsa-miR-18a-3p
TLX3	hsa-miR-19a-5p
TLX3	hsa-miR-20a-3p
HDAC1	hsa-miR-34a-5p
HDAC1	hsa-miR-200b-3p
HDAC1	hsa-miR-146a-5p
HDAC1	hsa-miR-200a-3p
HDAC1	hsa-miR-424-5p
HDAC1	hsa-miR-429
HDAC1	hsa-miR-200a-5p
HDAC1	hsa-miR-503-5p
HDAC1	hsa-miR-34a-3p
HDAC1	hsa-miR-200b-5p
HDAC1	hsa-miR-146a-3p
HDAC1	hsa-miR-424-3p
HDAC1	hsa-miR-503-3p
HDAC2	hsa-miR-96-5p
HDAC2	hsa-miR-182-5p
HDAC2	hsa-miR-182-3p
HDAC2	hsa-miR-183-5p
HDAC2	hsa-miR-200b-3p
HDAC2	hsa-miR-130a-3p
HDAC2	hsa-miR-141-3p
HDAC2	hsa-miR-200c-3p
HDAC2	hsa-miR-155-5p
HDAC2	hsa-miR-200a-3p
HDAC2	hsa-miR-424-5p
HDAC2	hsa-miR-429
HDAC2	hsa-miR-200a-5p
HDAC2	hsa-miR-503-5p
HDAC2	hsa-miR-96-3p
HDAC2	hsa-miR-183-3p
HDAC2	hsa-miR-200b-5p
HDAC2	hsa-miR-130a-5p
HDAC2	hsa-miR-141-5p
HDAC2	hsa-miR-200c-5p
HDAC2	hsa-miR-155-3p
HDAC2	hsa-miR-424-3p
HDAC2	hsa-miR-503-3p
HIF1A	hsa-let-7a-5p
HIF1A	hsa-let-7e-5p
HIF1A	hsa-miR-20a-5p
HIF1A	hsa-miR-21-5p
HIF1A	hsa-miR-23a-3p
HIF1A	hsa-miR-24-3p
HIF1A	hsa-miR-26a-5p
HIF1A	hsa-miR-27a-3p
HIF1A	hsa-miR-96-5p
HIF1A	hsa-miR-101-3p
HIF1A	hsa-miR-29b-3p
HIF1A	hsa-miR-107
HIF1A	hsa-miR-199a-5p
HIF1A	hsa-miR-199a-3p
HIF1A	hsa-miR-30d-5p
HIF1A	hsa-miR-181a-5p
HIF1A	hsa-miR-181c-5p
HIF1A	hsa-miR-182-5p
HIF1A	hsa-miR-182-3p
HIF1A	hsa-miR-183-5p
HIF1A	hsa-miR-204-5p
HIF1A	hsa-miR-205-5p
HIF1A	hsa-miR-210-3p
HIF1A	hsa-miR-181a-3p
HIF1A	hsa-miR-214-3p
HIF1A	hsa-miR-218-5p
HIF1A	hsa-miR-224-5p
HIF1A	hsa-miR-23b-3p
HIF1A	hsa-miR-30b-5p
HIF1A	hsa-miR-128-3p
HIF1A	hsa-miR-130a-3p
HIF1A	hsa-miR-143-3p
HIF1A	hsa-miR-145-5p
HIF1A	hsa-miR-191-5p
HIF1A	hsa-miR-126-5p
HIF1A	hsa-miR-126-3p
HIF1A	hsa-miR-127-3p
HIF1A	hsa-miR-146a-5p
HIF1A	hsa-miR-185-5p
HIF1A	hsa-miR-193a-3p
HIF1A	hsa-miR-155-5p
HIF1A	hsa-miR-29c-3p
HIF1A	hsa-miR-302a-5p
HIF1A	hsa-miR-302a-3p
HIF1A	hsa-miR-301a-3p
HIF1A	hsa-miR-361-5p
HIF1A	hsa-miR-376c-3p
HIF1A	hsa-miR-372-3p
HIF1A	hsa-miR-373-5p
HIF1A	hsa-miR-373-3p
HIF1A	hsa-miR-382-5p
HIF1A	hsa-miR-424-5p
HIF1A	hsa-miR-429
HIF1A	hsa-miR-191-3p
HIF1A	hsa-miR-452-5p
HIF1A	hsa-miR-452-3p
HIF1A	hsa-miR-497-5p
HIF1A	hsa-miR-602
HIF1A	hsa-miR-454-5p
HIF1A	hsa-miR-454-3p
HIF1A	hsa-let-7e-3p
HIF1A	hsa-miR-20a-3p
HIF1A	hsa-miR-21-3p
HIF1A	hsa-miR-23a-5p
HIF1A	hsa-miR-24-2-5p
HIF1A	hsa-miR-27a-5p
HIF1A	hsa-miR-96-3p
HIF1A	hsa-miR-101-5p
HIF1A	hsa-miR-29b-2-5p
HIF1A	hsa-miR-30d-3p
HIF1A	hsa-miR-181c-3p
HIF1A	hsa-miR-183-3p
HIF1A	hsa-miR-214-5p
HIF1A	hsa-miR-218-2-3p
HIF1A	hsa-miR-23b-5p
HIF1A	hsa-miR-30b-3p
HIF1A	hsa-miR-130a-5p
HIF1A	hsa-miR-143-5p
HIF1A	hsa-miR-145-3p
HIF1A	hsa-miR-127-5p
HIF1A	hsa-miR-146a-3p
HIF1A	hsa-miR-185-3p
HIF1A	hsa-miR-193a-5p
HIF1A	hsa-miR-155-3p
HIF1A	hsa-miR-29c-5p
HIF1A	hsa-miR-26a-2-3p
HIF1A	hsa-miR-361-3p
HIF1A	hsa-miR-424-3p
HIF1A	hsa-miR-497-3p
HIF1A	hsa-miR-1271-5p
HIF1A	hsa-miR-1275
HIF1A	hsa-miR-205-3p
HIF1A	hsa-miR-224-3p
HIF1A	hsa-miR-3120-3p
HIF1A	hsa-miR-3120-5p
HIF1A	hsa-miR-204-3p
HIF1A	hsa-miR-301a-5p
HIF1A	hsa-miR-382-3p
HIF1A	hsa-miR-1271-3p
HIF1A	hsa-miR-376c-5p
HIF1A	hsa-miR-210-5p
HIF1A	hsa-miR-128-1-5p
HIF1A	hsa-miR-372-5p
HLF	hsa-miR-132-3p
HLF	hsa-miR-132-5p
HMGA1	hsa-miR-29a-3p
HMGA1	hsa-miR-101-3p
HMGA1	hsa-miR-196a-5p
HMGA1	hsa-miR-222-3p
HMGA1	hsa-miR-331-3p
HMGA1	hsa-miR-29a-5p
HMGA1	hsa-miR-196a-3p
HMGA1	hsa-miR-222-5p
HMGA1	hsa-miR-331-5p
HMGA1	hsa-miR-101-2-5p
FOXA1	hsa-miR-122-5p
FOXA1	hsa-miR-122-3p
FOXA2	hsa-miR-29a-3p
FOXA2	hsa-miR-29b-3p
FOXA2	hsa-miR-122-5p
FOXA2	hsa-miR-29c-3p
FOXA2	hsa-miR-29a-5p
FOXA2	hsa-miR-29b-1-5p
FOXA2	hsa-miR-29b-2-5p
FOXA2	hsa-miR-122-3p
FOXA2	hsa-miR-29c-5p
HNF4A	hsa-miR-96-5p
HNF4A	hsa-miR-101-3p
HNF4A	hsa-miR-192-5p
HNF4A	hsa-miR-7-5p
HNF4A	hsa-miR-34a-5p
HNF4A	hsa-miR-182-5p
HNF4A	hsa-miR-182-3p
HNF4A	hsa-miR-183-5p
HNF4A	hsa-miR-200b-3p
HNF4A	hsa-miR-122-5p
HNF4A	hsa-miR-124-3p
HNF4A	hsa-miR-134-5p
HNF4A	hsa-miR-150-5p
HNF4A	hsa-miR-154-5p
HNF4A	hsa-miR-154-3p
HNF4A	hsa-miR-194-5p
HNF4A	hsa-miR-200c-3p
HNF4A	hsa-miR-200a-3p
HNF4A	hsa-miR-299-3p
HNF4A	hsa-miR-376c-3p
HNF4A	hsa-miR-369-3p
HNF4A	hsa-miR-376a-3p
HNF4A	hsa-miR-377-3p
HNF4A	hsa-miR-379-5p
HNF4A	hsa-miR-380-5p
HNF4A	hsa-miR-380-3p
HNF4A	hsa-miR-381-3p
HNF4A	hsa-miR-382-5p
HNF4A	hsa-miR-323a-3p
HNF4A	hsa-miR-200a-5p
HNF4A	hsa-miR-369-5p
HNF4A	hsa-miR-329-3p
HNF4A	hsa-miR-409-5p
HNF4A	hsa-miR-409-3p
HNF4A	hsa-miR-412-3p
HNF4A	hsa-miR-410-3p
HNF4A	hsa-miR-376b-3p
HNF4A	hsa-miR-485-5p
HNF4A	hsa-miR-485-3p
HNF4A	hsa-miR-487a-3p
HNF4A	hsa-miR-494-3p
HNF4A	hsa-miR-495-3p
HNF4A	hsa-miR-496
HNF4A	hsa-miR-299-5p
HNF4A	hsa-miR-539-5p
HNF4A	hsa-miR-544a
HNF4A	hsa-miR-487b-3p
HNF4A	hsa-miR-411-5p
HNF4A	hsa-miR-654-5p
HNF4A	hsa-miR-655-3p
HNF4A	hsa-miR-656-3p
HNF4A	hsa-miR-376a-5p
HNF4A	hsa-miR-758-3p
HNF4A	hsa-miR-668-3p
HNF4A	hsa-miR-96-3p
HNF4A	hsa-miR-192-3p
HNF4A	hsa-miR-7-2-3p
HNF4A	hsa-miR-34a-3p
HNF4A	hsa-miR-183-3p
HNF4A	hsa-miR-200b-5p
HNF4A	hsa-miR-122-3p
HNF4A	hsa-miR-124-5p
HNF4A	hsa-miR-150-3p
HNF4A	hsa-miR-200c-5p
HNF4A	hsa-miR-194-3p
HNF4A	hsa-miR-377-5p
HNF4A	hsa-miR-379-3p
HNF4A	hsa-miR-323a-5p
HNF4A	hsa-miR-411-3p
HNF4A	hsa-miR-654-3p
HNF4A	hsa-miR-889-3p
HNF4A	hsa-miR-543
HNF4A	hsa-miR-1197
HNF4A	hsa-miR-1193
HNF4A	hsa-miR-382-3p
HNF4A	hsa-miR-539-3p
HNF4A	hsa-miR-376c-5p
HNF4A	hsa-miR-381-5p
HNF4A	hsa-miR-376b-5p
HNF4A	hsa-miR-495-5p
HNF4A	hsa-miR-758-5p
HNF4A	hsa-miR-134-3p
HNF4A	hsa-miR-329-5p
HNF4A	hsa-miR-412-5p
HNF4A	hsa-miR-410-5p
HNF4A	hsa-miR-487a-5p
HNF4A	hsa-miR-494-5p
HNF4A	hsa-miR-487b-5p
HNF4A	hsa-miR-655-5p
HNF4A	hsa-miR-656-5p
HNF4A	hsa-miR-668-5p
HNF4A	hsa-miR-889-5p
HNF4A	hsa-miR-101-2-5p
ONECUT1	hsa-miR-122-5p
ONECUT1	hsa-miR-122-3p
TLX1	hsa-miR-17-5p
TLX1	hsa-miR-17-3p
TLX1	hsa-miR-18a-5p
TLX1	hsa-miR-19a-3p
TLX1	hsa-miR-20a-5p
TLX1	hsa-miR-18a-3p
TLX1	hsa-miR-19a-5p
TLX1	hsa-miR-20a-3p
HOXA9	hsa-miR-21-5p
HOXA9	hsa-miR-196b-5p
HOXA9	hsa-miR-21-3p
HOXA9	hsa-miR-196b-3p
HOXA10	hsa-let-7a-5p
HOXA10	hsa-let-7c-5p
HOXA10	hsa-miR-99a-5p
HOXA10	hsa-miR-100-5p
HOXA10	hsa-miR-125b-5p
HOXA10	hsa-miR-99a-3p
HOXA10	hsa-miR-100-3p
HOXA10	hsa-miR-125b-1-3p
HOXA10	hsa-miR-125b-2-3p
HOXA10	hsa-let-7c-3p
HOXB7	hsa-miR-221-3p
HOXB7	hsa-miR-222-3p
HOXB7	hsa-miR-221-5p
HOXB7	hsa-miR-222-5p
HOXD10	hsa-miR-146a-5p
HOXD10	hsa-miR-146a-3p
HES1	hsa-miR-17-5p
HES1	hsa-miR-17-3p
HES1	hsa-miR-18a-5p
HES1	hsa-miR-19a-3p
HES1	hsa-miR-19b-3p
HES1	hsa-miR-20a-5p
HES1	hsa-miR-92a-3p
HES1	hsa-miR-205-5p
HES1	hsa-miR-18a-3p
HES1	hsa-miR-19a-5p
HES1	hsa-miR-19b-1-5p
HES1	hsa-miR-20a-3p
HES1	hsa-miR-92a-1-5p
HES1	hsa-miR-205-3p
APEX1	hsa-miR-125b-5p
APEX1	hsa-miR-133b
APEX1	hsa-miR-125b-2-3p
HSF1	hsa-miR-135b-5p
HSF1	hsa-miR-432-5p
HSF1	hsa-miR-432-3p
HSF1	hsa-miR-135b-3p
HSF2	hsa-miR-96-5p
HSF2	hsa-miR-182-5p
HSF2	hsa-miR-182-3p
HSF2	hsa-miR-183-5p
HSF2	hsa-miR-96-3p
HSF2	hsa-miR-183-3p
IFNB1	hsa-miR-143-3p
IFNB1	hsa-miR-145-5p
IFNB1	hsa-miR-143-5p
IFNB1	hsa-miR-145-3p
IFNG	hsa-miR-143-3p
IFNG	hsa-miR-145-5p
IFNG	hsa-miR-143-5p
IFNG	hsa-miR-145-3p
RBPJ	hsa-miR-221-3p
RBPJ	hsa-miR-222-3p
RBPJ	hsa-miR-221-5p
RBPJ	hsa-miR-222-5p
IL1B	hsa-miR-21-5p
IL1B	hsa-miR-146a-5p
IL1B	hsa-miR-21-3p
IL1B	hsa-miR-146a-3p
IL2	hsa-miR-182-5p
IL2	hsa-miR-182-3p
IL4	hsa-miR-29a-3p
IL4	hsa-miR-378a-5p
IL4	hsa-miR-378a-3p
IL4	hsa-miR-29a-5p
IL6	hsa-let-7a-5p
IL6	hsa-let-7b-5p
IL6	hsa-miR-148a-3p
IL6	hsa-miR-152-3p
IL6	hsa-miR-301a-3p
IL6	hsa-miR-370-3p
IL6	hsa-miR-146b-5p
IL6	hsa-miR-519c-5p
IL6	hsa-miR-519c-3p
IL6	hsa-let-7b-3p
IL6	hsa-miR-148a-5p
IL6	hsa-miR-146b-3p
IL6	hsa-miR-301b-3p
IL6	hsa-miR-301a-5p
IL6	hsa-miR-152-5p
IL6	hsa-miR-370-5p
IL6	hsa-miR-301b-5p
ILF2	hsa-miR-7-5p
ILF2	hsa-miR-7-1-3p
ILF3	hsa-miR-7-5p
ILF3	hsa-miR-590-5p
ILF3	hsa-miR-7-1-3p
ILF3	hsa-miR-590-3p
IRF1	hsa-miR-203a-3p
IRF1	hsa-miR-155-5p
IRF1	hsa-miR-155-3p
IRF1	hsa-miR-203a-5p
IRF3	hsa-miR-155-5p
IRF3	hsa-miR-576-5p
IRF3	hsa-miR-155-3p
IRF3	hsa-miR-576-3p
IRF4	hsa-miR-155-5p
IRF4	hsa-miR-155-3p
IRF6	hsa-miR-9-5p
IRF6	hsa-miR-9-3p
AR	hsa-let-7a-5p
AR	hsa-let-7c-5p
AR	hsa-miR-17-5p
AR	hsa-miR-17-3p
AR	hsa-miR-18a-5p
AR	hsa-miR-19a-3p
AR	hsa-miR-19b-3p
AR	hsa-miR-20a-5p
AR	hsa-miR-21-5p
AR	hsa-miR-27a-3p
AR	hsa-miR-32-5p
AR	hsa-miR-92a-3p
AR	hsa-miR-99a-5p
AR	hsa-miR-101-3p
AR	hsa-miR-182-5p
AR	hsa-miR-182-3p
AR	hsa-miR-216a-5p
AR	hsa-miR-1-3p
AR	hsa-miR-125b-5p
AR	hsa-miR-145-5p
AR	hsa-miR-190a-5p
AR	hsa-miR-133b
AR	hsa-miR-18a-3p
AR	hsa-miR-539-5p
AR	hsa-miR-19a-5p
AR	hsa-miR-19b-1-5p
AR	hsa-miR-20a-3p
AR	hsa-miR-21-3p
AR	hsa-miR-27a-5p
AR	hsa-miR-32-3p
AR	hsa-miR-92a-1-5p
AR	hsa-miR-99a-3p
AR	hsa-miR-101-5p
AR	hsa-miR-145-3p
AR	hsa-miR-125b-2-3p
AR	hsa-miR-539-3p
AR	hsa-miR-216a-3p
AR	hsa-let-7c-3p
AR	hsa-miR-190a-3p
ITGB3	hsa-miR-150-5p
ITGB3	hsa-miR-150-3p
JUN	hsa-miR-21-5p
JUN	hsa-miR-23a-3p
JUN	hsa-miR-24-1-5p
JUN	hsa-miR-24-3p
JUN	hsa-miR-25-3p
JUN	hsa-miR-29a-3p
JUN	hsa-miR-30a-5p
JUN	hsa-miR-30a-3p
JUN	hsa-miR-31-5p
JUN	hsa-miR-93-5p
JUN	hsa-miR-101-3p
JUN	hsa-miR-29b-3p
JUN	hsa-miR-199a-5p
JUN	hsa-miR-199a-3p
JUN	hsa-miR-139-5p
JUN	hsa-miR-203a-3p
JUN	hsa-miR-221-3p
JUN	hsa-miR-222-3p
JUN	hsa-miR-224-5p
JUN	hsa-miR-200b-3p
JUN	hsa-miR-23b-3p
JUN	hsa-miR-27b-3p
JUN	hsa-miR-141-3p
JUN	hsa-miR-144-3p
JUN	hsa-miR-127-3p
JUN	hsa-miR-146a-5p
JUN	hsa-miR-184
JUN	hsa-miR-206
JUN	hsa-miR-200c-3p
JUN	hsa-miR-155-5p
JUN	hsa-miR-106b-5p
JUN	hsa-miR-200a-3p
JUN	hsa-miR-34c-5p
JUN	hsa-miR-378a-5p
JUN	hsa-miR-378a-3p
JUN	hsa-miR-135b-5p
JUN	hsa-miR-18b-5p
JUN	hsa-miR-429
JUN	hsa-miR-200a-5p
JUN	hsa-miR-451a
JUN	hsa-miR-630
JUN	hsa-miR-21-3p
JUN	hsa-miR-23a-5p
JUN	hsa-miR-25-5p
JUN	hsa-miR-29a-5p
JUN	hsa-miR-31-3p
JUN	hsa-miR-93-3p
JUN	hsa-miR-29b-1-5p
JUN	hsa-miR-139-3p
JUN	hsa-miR-221-5p
JUN	hsa-miR-222-5p
JUN	hsa-miR-200b-5p
JUN	hsa-miR-23b-5p
JUN	hsa-miR-27b-5p
JUN	hsa-miR-141-5p
JUN	hsa-miR-144-5p
JUN	hsa-miR-127-5p
JUN	hsa-miR-146a-3p
JUN	hsa-miR-200c-5p
JUN	hsa-miR-155-3p
JUN	hsa-miR-106b-3p
JUN	hsa-miR-34c-3p
JUN	hsa-miR-135b-3p
JUN	hsa-miR-18b-3p
JUN	hsa-miR-224-3p
JUN	hsa-miR-3188
JUN	hsa-miR-203a-5p
JUN	hsa-miR-101-2-5p
JUNB	hsa-miR-155-5p
JUNB	hsa-miR-135b-5p
JUNB	hsa-miR-155-3p
JUNB	hsa-miR-135b-3p
JUND	hsa-miR-29b-3p
JUND	hsa-miR-29b-1-5p
HES5	hsa-miR-342-3p
HES5	hsa-miR-342-5p
LIN28B	hsa-let-7a-5p
LIN28B	hsa-let-7b-5p
LIN28B	hsa-let-7c-5p
LIN28B	hsa-let-7d-5p
LIN28B	hsa-let-7e-5p
LIN28B	hsa-let-7f-5p
LIN28B	hsa-let-7g-5p
LIN28B	hsa-let-7i-5p
LIN28B	hsa-let-7b-3p
LIN28B	hsa-let-7d-3p
LIN28B	hsa-let-7e-3p
LIN28B	hsa-let-7g-3p
LIN28B	hsa-let-7i-3p
LIN28B	hsa-let-7c-3p
LMO2	hsa-miR-142-5p
LMO2	hsa-miR-142-3p
LMX1A	hsa-miR-135a-5p
LMX1A	hsa-miR-135a-2-3p
ARNT	hsa-miR-25-3p
ARNT	hsa-miR-93-5p
ARNT	hsa-miR-101-3p
ARNT	hsa-miR-210-3p
ARNT	hsa-miR-106b-5p
ARNT	hsa-miR-25-5p
ARNT	hsa-miR-93-3p
ARNT	hsa-miR-101-5p
ARNT	hsa-miR-106b-3p
ARNT	hsa-miR-210-5p
SMAD1	hsa-miR-302a-5p
SMAD1	hsa-miR-302a-3p
SMAD1	hsa-miR-302b-5p
SMAD1	hsa-miR-302b-3p
SMAD1	hsa-miR-302c-5p
SMAD1	hsa-miR-302c-3p
SMAD1	hsa-miR-302d-3p
SMAD1	hsa-miR-367-3p
SMAD1	hsa-miR-302d-5p
SMAD1	hsa-miR-367-5p
SMAD2	hsa-miR-27a-3p
SMAD2	hsa-miR-96-5p
SMAD2	hsa-miR-30d-5p
SMAD2	hsa-miR-27a-5p
SMAD2	hsa-miR-96-3p
SMAD2	hsa-miR-30d-3p
SMAD3	hsa-let-7d-5p
SMAD3	hsa-miR-17-5p
SMAD3	hsa-miR-17-3p
SMAD3	hsa-miR-18a-5p
SMAD3	hsa-miR-19a-3p
SMAD3	hsa-miR-19b-3p
SMAD3	hsa-miR-20a-5p
SMAD3	hsa-miR-21-5p
SMAD3	hsa-miR-26a-5p
SMAD3	hsa-miR-27a-3p
SMAD3	hsa-miR-29a-3p
SMAD3	hsa-miR-31-5p
SMAD3	hsa-miR-92a-3p
SMAD3	hsa-miR-192-5p
SMAD3	hsa-miR-30d-5p
SMAD3	hsa-miR-181a-5p
SMAD3	hsa-miR-181b-5p
SMAD3	hsa-miR-200b-3p
SMAD3	hsa-miR-140-5p
SMAD3	hsa-miR-143-3p
SMAD3	hsa-miR-145-5p
SMAD3	hsa-miR-136-5p
SMAD3	hsa-miR-155-5p
SMAD3	hsa-miR-200a-3p
SMAD3	hsa-miR-424-5p
SMAD3	hsa-miR-450a-5p
SMAD3	hsa-miR-200a-5p
SMAD3	hsa-miR-433-3p
SMAD3	hsa-miR-451a
SMAD3	hsa-miR-494-3p
SMAD3	hsa-miR-503-5p
SMAD3	hsa-miR-18a-3p
SMAD3	hsa-miR-455-5p
SMAD3	hsa-let-7d-3p
SMAD3	hsa-miR-19a-5p
SMAD3	hsa-miR-19b-1-5p
SMAD3	hsa-miR-20a-3p
SMAD3	hsa-miR-21-3p
SMAD3	hsa-miR-26a-1-3p
SMAD3	hsa-miR-27a-5p
SMAD3	hsa-miR-29a-5p
SMAD3	hsa-miR-31-3p
SMAD3	hsa-miR-92a-1-5p
SMAD3	hsa-miR-192-3p
SMAD3	hsa-miR-30d-3p
SMAD3	hsa-miR-181a-2-3p
SMAD3	hsa-miR-200b-5p
SMAD3	hsa-miR-140-3p
SMAD3	hsa-miR-143-5p
SMAD3	hsa-miR-145-3p
SMAD3	hsa-miR-136-3p
SMAD3	hsa-miR-155-3p
SMAD3	hsa-miR-424-3p
SMAD3	hsa-miR-455-3p
SMAD3	hsa-miR-450b-5p
SMAD3	hsa-miR-450b-3p
SMAD3	hsa-miR-450a-1-3p
SMAD3	hsa-miR-503-3p
SMAD3	hsa-miR-433-5p
SMAD3	hsa-miR-494-5p
SMAD3	hsa-miR-181b-2-3p
SMAD4	hsa-miR-96-5p
SMAD4	hsa-miR-181a-5p
SMAD4	hsa-miR-181b-5p
SMAD4	hsa-miR-143-3p
SMAD4	hsa-miR-145-5p
SMAD4	hsa-miR-155-5p
SMAD4	hsa-miR-302a-5p
SMAD4	hsa-miR-302a-3p
SMAD4	hsa-miR-302b-5p
SMAD4	hsa-miR-302b-3p
SMAD4	hsa-miR-302c-5p
SMAD4	hsa-miR-302c-3p
SMAD4	hsa-miR-302d-3p
SMAD4	hsa-miR-367-3p
SMAD4	hsa-miR-376c-3p
SMAD4	hsa-miR-424-5p
SMAD4	hsa-miR-450a-5p
SMAD4	hsa-miR-494-3p
SMAD4	hsa-miR-503-5p
SMAD4	hsa-miR-574-3p
SMAD4	hsa-miR-96-3p
SMAD4	hsa-miR-181a-2-3p
SMAD4	hsa-miR-143-5p
SMAD4	hsa-miR-145-3p
SMAD4	hsa-miR-155-3p
SMAD4	hsa-miR-302d-5p
SMAD4	hsa-miR-367-5p
SMAD4	hsa-miR-424-3p
SMAD4	hsa-miR-574-5p
SMAD4	hsa-miR-450b-5p
SMAD4	hsa-miR-450b-3p
SMAD4	hsa-miR-450a-1-3p
SMAD4	hsa-miR-376c-5p
SMAD4	hsa-miR-503-3p
SMAD4	hsa-miR-494-5p
SMAD4	hsa-miR-181b-2-3p
MAX	hsa-miR-16-5p
MAX	hsa-miR-17-5p
MAX	hsa-miR-17-3p
MAX	hsa-miR-18a-5p
MAX	hsa-miR-19a-3p
MAX	hsa-miR-19b-3p
MAX	hsa-miR-20a-5p
MAX	hsa-miR-25-3p
MAX	hsa-miR-92a-3p
MAX	hsa-miR-93-5p
MAX	hsa-miR-106a-5p
MAX	hsa-miR-193a-3p
MAX	hsa-miR-106b-5p
MAX	hsa-miR-363-3p
MAX	hsa-miR-18b-5p
MAX	hsa-miR-20b-5p
MAX	hsa-miR-18a-3p
MAX	hsa-miR-363-5p
MAX	hsa-miR-16-1-3p
MAX	hsa-miR-19a-5p
MAX	hsa-miR-19b-1-5p
MAX	hsa-miR-19b-2-5p
MAX	hsa-miR-20a-3p
MAX	hsa-miR-25-5p
MAX	hsa-miR-92a-1-5p
MAX	hsa-miR-92a-2-5p
MAX	hsa-miR-93-3p
MAX	hsa-miR-106a-3p
MAX	hsa-miR-193a-5p
MAX	hsa-miR-106b-3p
MAX	hsa-miR-18b-3p
MAX	hsa-miR-20b-3p
MECP2	hsa-miR-137-3p
MECP2	hsa-miR-184
MECP2	hsa-miR-137-5p
MEF2A	hsa-miR-23a-3p
MEF2A	hsa-miR-24-3p
MEF2A	hsa-miR-27a-3p
MEF2A	hsa-miR-1-3p
MEF2A	hsa-miR-424-5p
MEF2A	hsa-miR-433-3p
MEF2A	hsa-miR-410-3p
MEF2A	hsa-miR-503-5p
MEF2A	hsa-miR-92b-3p
MEF2A	hsa-miR-23a-5p
MEF2A	hsa-miR-24-2-5p
MEF2A	hsa-miR-27a-5p
MEF2A	hsa-miR-424-3p
MEF2A	hsa-miR-92b-5p
MEF2A	hsa-miR-503-3p
MEF2A	hsa-miR-433-5p
MEF2A	hsa-miR-410-5p
MEF2A	hsa-miR-1-5p
MEF2C	hsa-miR-424-5p
MEF2C	hsa-miR-503-5p
MEF2C	hsa-miR-424-3p
MEF2C	hsa-miR-503-3p
MEF2D	hsa-miR-1244
MEIS1	hsa-miR-21-5p
MEIS1	hsa-miR-196b-5p
MEIS1	hsa-miR-21-3p
MEIS1	hsa-miR-196b-3p
MEN1	hsa-miR-23a-3p
MEN1	hsa-miR-24-1-5p
MEN1	hsa-miR-24-3p
MEN1	hsa-miR-27a-3p
MEN1	hsa-miR-23b-3p
MEN1	hsa-miR-27b-3p
MEN1	hsa-miR-23a-5p
MEN1	hsa-miR-24-2-5p
MEN1	hsa-miR-27a-5p
MEN1	hsa-miR-23b-5p
MEN1	hsa-miR-27b-5p
MITF	hsa-let-7a-1
MITF	hsa-let-7f-1
MITF	hsa-let-7a-5p
MITF	hsa-let-7d-5p
MITF	hsa-let-7f-5p
MITF	hsa-miR-19b-3p
MITF	hsa-miR-29a-3p
MITF	hsa-miR-92a-3p
MITF	hsa-miR-29b-3p
MITF	hsa-miR-106a-5p
MITF	hsa-miR-204-5p
MITF	hsa-miR-211-5p
MITF	hsa-miR-221-3p
MITF	hsa-miR-222-3p
MITF	hsa-let-7i-5p
MITF	hsa-miR-125b-5p
MITF	hsa-miR-146a-5p
MITF	hsa-miR-363-3p
MITF	hsa-miR-148b-3p
MITF	hsa-miR-18b-5p
MITF	hsa-miR-20b-5p
MITF	hsa-miR-92b-3p
MITF	hsa-miR-363-5p
MITF	hsa-let-7a-3p
MITF	hsa-let-7d-3p
MITF	hsa-let-7f-1-3p
MITF	hsa-miR-19b-2-5p
MITF	hsa-miR-29a-5p
MITF	hsa-miR-92a-2-5p
MITF	hsa-miR-29b-1-5p
MITF	hsa-miR-106a-3p
MITF	hsa-miR-221-5p
MITF	hsa-miR-222-5p
MITF	hsa-let-7i-3p
MITF	hsa-miR-125b-2-3p
MITF	hsa-miR-146a-3p
MITF	hsa-miR-148b-5p
MITF	hsa-miR-18b-3p
MITF	hsa-miR-20b-3p
MITF	hsa-miR-92b-5p
MITF	hsa-miR-204-3p
MITF	hsa-miR-211-3p
KMT2A	hsa-miR-23a-3p
KMT2A	hsa-miR-24-1-5p
KMT2A	hsa-miR-24-3p
KMT2A	hsa-miR-27a-3p
KMT2A	hsa-miR-23b-3p
KMT2A	hsa-miR-27b-3p
KMT2A	hsa-miR-146a-5p
KMT2A	hsa-miR-155-5p
KMT2A	hsa-miR-23a-5p
KMT2A	hsa-miR-24-2-5p
KMT2A	hsa-miR-27a-5p
KMT2A	hsa-miR-23b-5p
KMT2A	hsa-miR-27b-5p
KMT2A	hsa-miR-146a-3p
KMT2A	hsa-miR-155-3p
NR3C2	hsa-miR-95-3p
NR3C2	hsa-miR-186-5p
NR3C2	hsa-miR-338-3p
NR3C2	hsa-miR-186-3p
NR3C2	hsa-miR-338-5p
NR3C2	hsa-miR-95-5p
ASCL2	hsa-miR-200b-3p
ASCL2	hsa-miR-141-3p
ASCL2	hsa-miR-200c-3p
ASCL2	hsa-miR-200a-3p
ASCL2	hsa-miR-429
ASCL2	hsa-miR-200a-5p
ASCL2	hsa-miR-200b-5p
ASCL2	hsa-miR-141-5p
ASCL2	hsa-miR-200c-5p
MMP9	hsa-miR-211-5p
MMP9	hsa-miR-211-3p
MNT	hsa-miR-17-5p
MNT	hsa-miR-17-3p
MNT	hsa-miR-18a-5p
MNT	hsa-miR-19a-3p
MNT	hsa-miR-19b-3p
MNT	hsa-miR-20a-5p
MNT	hsa-miR-92a-3p
MNT	hsa-miR-18a-3p
MNT	hsa-miR-19a-5p
MNT	hsa-miR-19b-1-5p
MNT	hsa-miR-20a-3p
MNT	hsa-miR-92a-1-5p
MUC1	hsa-miR-141-3p
MUC1	hsa-miR-200c-3p
MUC1	hsa-miR-141-5p
MUC1	hsa-miR-200c-5p
MXI1	hsa-miR-17-5p
MXI1	hsa-miR-17-3p
MXI1	hsa-miR-18a-5p
MXI1	hsa-miR-19a-3p
MXI1	hsa-miR-19b-3p
MXI1	hsa-miR-20a-5p
MXI1	hsa-miR-92a-3p
MXI1	hsa-miR-18a-3p
MXI1	hsa-miR-19a-5p
MXI1	hsa-miR-19b-1-5p
MXI1	hsa-miR-20a-3p
MXI1	hsa-miR-92a-1-5p
MYB	hsa-miR-15a-5p
MYB	hsa-miR-148a-3p
MYB	hsa-miR-200b-3p
MYB	hsa-miR-141-3p
MYB	hsa-miR-143-3p
MYB	hsa-miR-200c-3p
MYB	hsa-miR-155-5p
MYB	hsa-miR-200a-3p
MYB	hsa-miR-429
MYB	hsa-miR-200a-5p
MYB	hsa-miR-486-5p
MYB	hsa-miR-15a-3p
MYB	hsa-miR-148a-5p
MYB	hsa-miR-200b-5p
MYB	hsa-miR-141-5p
MYB	hsa-miR-143-5p
MYB	hsa-miR-200c-5p
MYB	hsa-miR-155-3p
MYB	hsa-miR-486-3p
MYC	hsa-let-7a-1
MYC	hsa-let-7a-2
MYC	hsa-let-7f-1
MYC	hsa-let-7a-5p
MYC	hsa-let-7b-5p
MYC	hsa-let-7c-5p
MYC	hsa-let-7d-5p
MYC	hsa-let-7e-5p
MYC	hsa-let-7f-5p
MYC	hsa-miR-15a-5p
MYC	hsa-miR-16-5p
MYC	hsa-miR-17-5p
MYC	hsa-miR-17-3p
MYC	hsa-miR-18a-5p
MYC	hsa-miR-19a-3p
MYC	hsa-miR-20a-5p
MYC	hsa-miR-22-3p
MYC	hsa-miR-23a-3p
MYC	hsa-miR-24-3p
MYC	hsa-miR-25-3p
MYC	hsa-miR-26a-5p
MYC	hsa-miR-26b-5p
MYC	hsa-miR-27a-3p
MYC	hsa-miR-28-5p
MYC	hsa-miR-29a-3p
MYC	hsa-miR-30a-5p
MYC	hsa-miR-30a-3p
MYC	hsa-miR-32-5p
MYC	hsa-miR-93-5p
MYC	hsa-miR-100-5p
MYC	hsa-miR-101-3p
MYC	hsa-miR-29b-3p
MYC	hsa-miR-106a-5p
MYC	hsa-miR-196a-5p
MYC	hsa-miR-148a-3p
MYC	hsa-miR-30d-5p
MYC	hsa-miR-7-5p
MYC	hsa-miR-34a-5p
MYC	hsa-miR-221-3p
MYC	hsa-miR-222-3p
MYC	hsa-let-7g-5p
MYC	hsa-let-7i-5p
MYC	hsa-miR-23b-3p
MYC	hsa-miR-30b-5p
MYC	hsa-miR-122-5p
MYC	hsa-miR-125b-5p
MYC	hsa-miR-130a-3p
MYC	hsa-miR-141-3p
MYC	hsa-miR-9-5p
MYC	hsa-miR-9-3p
MYC	hsa-miR-146a-5p
MYC	hsa-miR-150-5p
MYC	hsa-miR-184
MYC	hsa-miR-195-5p
MYC	hsa-miR-200c-3p
MYC	hsa-miR-106b-5p
MYC	hsa-miR-29c-3p
MYC	hsa-miR-371a-3p
MYC	hsa-miR-372-3p
MYC	hsa-miR-373-5p
MYC	hsa-miR-373-3p
MYC	hsa-miR-18b-5p
MYC	hsa-miR-20b-5p
MYC	hsa-miR-451a
MYC	hsa-miR-497-5p
MYC	hsa-miR-18a-3p
MYC	hsa-let-7a-3p
MYC	hsa-let-7b-3p
MYC	hsa-let-7d-3p
MYC	hsa-let-7e-3p
MYC	hsa-let-7f-1-3p
MYC	hsa-miR-15a-3p
MYC	hsa-miR-16-1-3p
MYC	hsa-miR-19a-5p
MYC	hsa-miR-20a-3p
MYC	hsa-miR-22-5p
MYC	hsa-miR-23a-5p
MYC	hsa-miR-24-2-5p
MYC	hsa-miR-25-5p
MYC	hsa-miR-26a-1-3p
MYC	hsa-miR-26b-3p
MYC	hsa-miR-27a-5p
MYC	hsa-miR-28-3p
MYC	hsa-miR-29a-5p
MYC	hsa-miR-32-3p
MYC	hsa-miR-93-3p
MYC	hsa-miR-100-3p
MYC	hsa-miR-101-5p
MYC	hsa-miR-29b-1-5p
MYC	hsa-miR-29b-2-5p
MYC	hsa-miR-106a-3p
MYC	hsa-miR-148a-5p
MYC	hsa-miR-30d-3p
MYC	hsa-miR-7-1-3p
MYC	hsa-miR-34a-3p
MYC	hsa-miR-221-5p
MYC	hsa-miR-222-5p
MYC	hsa-let-7g-3p
MYC	hsa-let-7i-3p
MYC	hsa-miR-23b-5p
MYC	hsa-miR-30b-3p
MYC	hsa-miR-122-3p
MYC	hsa-miR-125b-1-3p
MYC	hsa-miR-130a-5p
MYC	hsa-miR-141-5p
MYC	hsa-miR-146a-3p
MYC	hsa-miR-150-3p
MYC	hsa-miR-195-3p
MYC	hsa-miR-200c-5p
MYC	hsa-miR-106b-3p
MYC	hsa-miR-29c-5p
MYC	hsa-miR-26a-2-3p
MYC	hsa-miR-371a-5p
MYC	hsa-miR-18b-3p
MYC	hsa-miR-20b-3p
MYC	hsa-miR-497-3p
MYC	hsa-miR-548m
MYC	hsa-let-7a-2-3p
MYC	hsa-miR-371b-5p
MYC	hsa-miR-371b-3p
MYC	hsa-let-7c-3p
MYC	hsa-miR-372-5p
MYC	hsa-miR-196a-1-3p
MYC	hsa-miR-101-2-5p
MYCN	hsa-miR-17-5p
MYCN	hsa-miR-17-3p
MYCN	hsa-miR-18a-5p
MYCN	hsa-miR-19a-3p
MYCN	hsa-miR-19b-3p
MYCN	hsa-miR-20a-5p
MYCN	hsa-miR-24-1-5p
MYCN	hsa-miR-24-3p
MYCN	hsa-miR-25-3p
MYCN	hsa-miR-27a-3p
MYCN	hsa-miR-33a-5p
MYCN	hsa-miR-92a-3p
MYCN	hsa-miR-93-5p
MYCN	hsa-miR-96-5p
MYCN	hsa-miR-106a-5p
MYCN	hsa-miR-7-5p
MYCN	hsa-miR-181a-5p
MYCN	hsa-miR-181b-5p
MYCN	hsa-miR-182-5p
MYCN	hsa-miR-182-3p
MYCN	hsa-miR-183-5p
MYCN	hsa-miR-181a-3p
MYCN	hsa-miR-221-3p
MYCN	hsa-miR-27b-3p
MYCN	hsa-miR-124-3p
MYCN	hsa-miR-9-5p
MYCN	hsa-miR-9-3p
MYCN	hsa-miR-320a-3p
MYCN	hsa-miR-106b-5p
MYCN	hsa-miR-296-5p
MYCN	hsa-miR-363-3p
MYCN	hsa-miR-330-3p
MYCN	hsa-miR-335-5p
MYCN	hsa-miR-345-5p
MYCN	hsa-miR-18b-5p
MYCN	hsa-miR-20b-5p
MYCN	hsa-miR-181d-5p
MYCN	hsa-miR-18a-3p
MYCN	hsa-miR-92b-3p
MYCN	hsa-miR-421
MYCN	hsa-miR-363-5p
MYCN	hsa-miR-19a-5p
MYCN	hsa-miR-19b-2-5p
MYCN	hsa-miR-20a-3p
MYCN	hsa-miR-24-2-5p
MYCN	hsa-miR-25-5p
MYCN	hsa-miR-27a-5p
MYCN	hsa-miR-33a-3p
MYCN	hsa-miR-92a-1-5p
MYCN	hsa-miR-92a-2-5p
MYCN	hsa-miR-93-3p
MYCN	hsa-miR-96-3p
MYCN	hsa-miR-106a-3p
MYCN	hsa-miR-7-1-3p
[truncated: 1,931 more rows]

## Sheet: miRNA-gene
miRNA	gene
hsa-let-7a-5p	CDK4
hsa-let-7a-5p	CDK6
hsa-let-7a-5p	CDKN1A
hsa-let-7a-5p	IGF2BP1
hsa-let-7a-5p	TUSC2
hsa-let-7a-5p	UHRF2
hsa-let-7a-5p	CCR7
hsa-let-7a-5p	TRIM71
hsa-let-7a-5p	PARP1
hsa-let-7a-5p	MFSD4A
hsa-let-7a-5p	E2F1
hsa-let-7a-5p	E2F2
hsa-let-7a-5p	E2F6
hsa-let-7a-5p	AGO4
hsa-let-7a-5p	EGFR
hsa-let-7a-5p	EGR3
hsa-let-7a-5p	ESR1
hsa-let-7a-5p	EWSR1
hsa-let-7a-5p	EZH2
hsa-let-7a-5p	DICER1
hsa-let-7a-5p	FOS
hsa-let-7a-5p	MYCBP
hsa-let-7a-5p	AGO1
hsa-let-7a-5p	NKIRAS2
hsa-let-7a-5p	UHRF1
hsa-let-7a-5p	HAS2
hsa-let-7a-5p	HMGA1
hsa-let-7a-5p	FOXA1
hsa-let-7a-5p	HRAS
hsa-let-7a-5p	APEX1
hsa-let-7a-5p	IGF1R
hsa-let-7a-5p	IGF2
hsa-let-7a-5p	APP
hsa-let-7a-5p	IL6
hsa-let-7a-5p	ITGB3
hsa-let-7a-5p	KRAS
hsa-let-7a-5p	ARG2
hsa-let-7a-5p	LIN28B
hsa-let-7a-5p	MEIS1
hsa-let-7a-5p	MPL
hsa-let-7a-5p	MYO1F
hsa-let-7a-5p	MYC
hsa-let-7a-5p	NEFM
hsa-let-7a-5p	NF2
hsa-let-7a-5p	NFKB1
hsa-let-7a-5p	NRAS
hsa-let-7a-5p	PAK1
hsa-let-7a-5p	TMED7
hsa-let-7a-5p	PKM
hsa-let-7a-5p	RAVER2
hsa-let-7a-5p	MAPK1
hsa-let-7a-5p	PSMD9
hsa-let-7a-5p	USP35
hsa-let-7a-5p	RAB40C
hsa-let-7a-5p	RB1
hsa-let-7a-5p	BCL2
hsa-let-7a-5p	RRM2
hsa-let-7a-5p	PRDM1
hsa-let-7a-5p	SLC20A1
hsa-let-7a-5p	SOX2
hsa-let-7a-5p	STAT3
hsa-let-7a-5p	ZFP36L1
hsa-let-7a-5p	TGFBR3
hsa-let-7a-5p	THBS1
hsa-let-7a-5p	TNFAIP3
hsa-let-7a-5p	VDR
hsa-let-7a-5p	WNT1
hsa-let-7a-5p	LIN28A
hsa-let-7a-5p	HMGA2
hsa-let-7a-5p	CASP3
hsa-let-7a-5p	CASP8
hsa-let-7a-5p	CASP9
hsa-let-7a-5p	TNFRSF10B
hsa-let-7a-5p	NR1I2
hsa-let-7a-5p	CCND2
hsa-let-7a-5p	AURKB
hsa-let-7a-5p	MAP4K4
hsa-let-7a-5p	AMMECR1
hsa-let-7a-5p	CDC34
hsa-let-7a-5p	HNRNPDL
hsa-let-7b-5p	GNPDA1
hsa-let-7b-5p	SCAMP3
hsa-let-7b-5p	CDK6
hsa-let-7b-5p	CDKN1A
hsa-let-7b-5p	CDKN1B
hsa-let-7b-5p	IGF2BP1
hsa-let-7b-5p	IGF2BP2
hsa-let-7b-5p	CTHRC1
hsa-let-7b-5p	COL3A1
hsa-let-7b-5p	MTPN
hsa-let-7b-5p	CYP2J2
hsa-let-7b-5p	RDH10
hsa-let-7b-5p	E2F2
hsa-let-7b-5p	EDN1
hsa-let-7b-5p	AKT1
hsa-let-7b-5p	AKT2
hsa-let-7b-5p	ESR1
hsa-let-7b-5p	EZH2
hsa-let-7b-5p	CPEB3
hsa-let-7b-5p	RPIA
hsa-let-7b-5p	LRIG1
hsa-let-7b-5p	AGO1
hsa-let-7b-5p	HMGA1
hsa-let-7b-5p	HRAS
hsa-let-7b-5p	APEX1
hsa-let-7b-5p	IFNB1
hsa-let-7b-5p	IGF1R
hsa-let-7b-5p	LIN28B
hsa-let-7b-5p	NME1
hsa-let-7b-5p	NRAS
hsa-let-7b-5p	PDGFRA
hsa-let-7b-5p	PIK3CA
hsa-let-7b-5p	LGR4
hsa-let-7b-5p	MAPK1
hsa-let-7b-5p	BIRC6
hsa-let-7b-5p	BAX
hsa-let-7b-5p	CCND1
hsa-let-7b-5p	BCL7A
hsa-let-7b-5p	PRDM1
hsa-let-7b-5p	CPEB1
hsa-let-7b-5p	ANAPC1
hsa-let-7b-5p	TGFBR1
hsa-let-7b-5p	TLR4
hsa-let-7b-5p	NR2E1
hsa-let-7b-5p	ACTG1
hsa-let-7b-5p	LIN28A
hsa-let-7b-5p	CPEB4
hsa-let-7b-5p	HMGA2
hsa-let-7b-5p	IRS2
hsa-let-7b-5p	TNFRSF10B
hsa-let-7b-5p	CCNA1
hsa-let-7b-5p	CCNA2
hsa-let-7b-5p	CCND2
hsa-let-7b-5p	ACVR1
hsa-let-7b-5p	CDC25A
hsa-let-7b-5p	CDC34
hsa-let-7b-5p	HNRNPDL
hsa-let-7c-5p	CEBPB
hsa-let-7c-5p	COPS8
hsa-let-7c-5p	COPS6
hsa-let-7c-5p	TRIM71
hsa-let-7c-5p	EDN1
hsa-let-7c-5p	EZH2
hsa-let-7c-5p	DICER1
hsa-let-7c-5p	MTOR
hsa-let-7c-5p	RICTOR
hsa-let-7c-5p	AGO1
hsa-let-7c-5p	GPS1
hsa-let-7c-5p	TRIB2
hsa-let-7c-5p	APEX1
hsa-let-7c-5p	HSPA4
hsa-let-7c-5p	IGF1R
hsa-let-7c-5p	IL6
hsa-let-7c-5p	IL10
hsa-let-7c-5p	ITGB3
hsa-let-7c-5p	KRAS
hsa-let-7c-5p	MMP11
hsa-let-7c-5p	MPL
hsa-let-7c-5p	MYC
hsa-let-7c-5p	NRAS
hsa-let-7c-5p	PBX2
hsa-let-7c-5p	PBX3
hsa-let-7c-5p	BCL2L1
hsa-let-7c-5p	STAT3
hsa-let-7c-5p	TGFBR1
hsa-let-7c-5p	HMGA2
hsa-let-7c-5p	CASP3
hsa-let-7c-5p	MAP4K3
hsa-let-7c-5p	NUMB
hsa-let-7c-5p	TNFRSF10B
hsa-let-7c-5p	CDC25A
hsa-let-7d-5p	COL3A1
hsa-let-7d-5p	CRYGEP
hsa-let-7d-5p	EZH2
hsa-let-7d-5p	DICER1
hsa-let-7d-5p	AGO1
hsa-let-7d-5p	APEX1
hsa-let-7d-5p	APP
hsa-let-7d-5p	FAS
hsa-let-7d-5p	IL13
hsa-let-7d-5p	MPL
hsa-let-7d-5p	SLC11A2
hsa-let-7d-5p	PDGFA
hsa-let-7d-5p	HMGA2
hsa-let-7d-5p	TNFRSF10B
hsa-let-7e-5p	ARID3A
hsa-let-7e-5p	EZH2
hsa-let-7e-5p	AGO1
hsa-let-7e-5p	AGO2
hsa-let-7e-5p	APEX1
hsa-let-7e-5p	IGF1
hsa-let-7e-5p	IGF1R
hsa-let-7e-5p	FASLG
hsa-let-7e-5p	MMP9
hsa-let-7e-5p	MPL
hsa-let-7e-5p	MYCN
hsa-let-7e-5p	PLK1
hsa-let-7e-5p	CCND1
hsa-let-7e-5p	TNFAIP3
hsa-let-7e-5p	WNT1
hsa-let-7e-5p	LIN28A
hsa-let-7e-5p	HMGA2
hsa-let-7e-5p	SMC1A
hsa-let-7e-5p	EIF3J
hsa-let-7e-5p	TNFRSF10B
hsa-let-7e-5p	AURKB
hsa-let-7f-5p	CDKN1A
hsa-let-7f-5p	POSTN
hsa-let-7f-5p	COPS8
hsa-let-7f-5p	COPS6
hsa-let-7f-5p	IL23R
hsa-let-7f-5p	ADRB2
hsa-let-7f-5p	CYP19A1
hsa-let-7f-5p	ELF4
hsa-let-7f-5p	AGO1
hsa-let-7f-5p	GPS1
hsa-let-7f-5p	HDAC2
hsa-let-7f-5p	APEX1
hsa-let-7f-5p	IL6
hsa-let-7f-5p	IL13
hsa-let-7f-5p	KRAS
hsa-let-7f-5p	MPL
hsa-let-7f-5p	MYC
hsa-let-7f-5p	MYH9
hsa-let-7f-5p	KLK6
hsa-let-7f-5p	KLK10
hsa-let-7f-5p	CCND1
hsa-let-7f-5p	CCL7
hsa-let-7f-5p	PRDM1
hsa-let-7f-5p	SLC5A5
hsa-let-7f-5p	TG
hsa-let-7f-5p	NKX2-1
hsa-let-7f-5p	HMGA2
hsa-let-7f-5p	DYRK2
hsa-let-7f-5p	SOCS3
hsa-miR-15a-5p	AKT3
hsa-miR-15a-5p	CDKN1A
hsa-miR-15a-5p	CDKN2B
hsa-miR-15a-5p	YAP1
hsa-miR-15a-5p	CARM1
hsa-miR-15a-5p	CHEK1
hsa-miR-15a-5p	CHUK
hsa-miR-15a-5p	CLCN3
hsa-miR-15a-5p	KLF6
hsa-miR-15a-5p	CRKL
hsa-miR-15a-5p	FGF2
hsa-miR-15a-5p	FGF7
hsa-miR-15a-5p	RAB21
hsa-miR-15a-5p	PHLPP2
hsa-miR-15a-5p	FOXO1
hsa-miR-15a-5p	PHLPP1
hsa-miR-15a-5p	BACE1
hsa-miR-15a-5p	CADM1
hsa-miR-15a-5p	TAB3
hsa-miR-15a-5p	TMEM184B
hsa-miR-15a-5p	BBC3
hsa-miR-15a-5p	PDCD4
hsa-miR-15a-5p	REPIN1
hsa-miR-15a-5p	HMGA1
hsa-miR-15a-5p	HSPA1B
hsa-miR-15a-5p	IFNG
hsa-miR-15a-5p	APP
hsa-miR-15a-5p	IL10RA
hsa-miR-15a-5p	CXCL10
hsa-miR-15a-5p	MN1
hsa-miR-15a-5p	MYB
hsa-miR-15a-5p	NFKB1
hsa-miR-15a-5p	PURA
hsa-miR-15a-5p	CCND1
hsa-miR-15a-5p	BCL2
hsa-miR-15a-5p	RET
hsa-miR-15a-5p	ACTB
hsa-miR-15a-5p	BDNF
hsa-miR-15a-5p	TSPYL2
hsa-miR-15a-5p	BMI1
hsa-miR-15a-5p	SOX5
hsa-miR-15a-5p	BRCA1
hsa-miR-15a-5p	TNFAIP1
hsa-miR-15a-5p	TP53
hsa-miR-15a-5p	UCP2
hsa-miR-15a-5p	VEGFA
hsa-miR-15a-5p	WEE1
hsa-miR-15a-5p	WT1
hsa-miR-15a-5p	HMGA2
hsa-miR-15a-5p	RECK
hsa-miR-15a-5p	DLK1
hsa-miR-15a-5p	SKAP2
hsa-miR-15a-5p	CCND2
hsa-miR-15a-5p	WNT3A
hsa-miR-15a-5p	CCNE1
hsa-miR-15a-5p	KLF4
hsa-miR-15a-5p	CDC25A
hsa-miR-15a-5p	DMTF1
hsa-miR-16-5p	AKT3
hsa-miR-16-5p	CDK6
hsa-miR-16-5p	CDKN1A
hsa-miR-16-5p	YAP1
hsa-miR-16-5p	PRDM4
hsa-miR-16-5p	CHEK1
hsa-miR-16-5p	SLC35A4
hsa-miR-16-5p	CHUK
hsa-miR-16-5p	ADORA2A
hsa-miR-16-5p	FGF2
hsa-miR-16-5p	FGFR1
hsa-miR-16-5p	RAB21
hsa-miR-16-5p	NCSTN
hsa-miR-16-5p	BACE1
hsa-miR-16-5p	CADM1
hsa-miR-16-5p	MTOR
hsa-miR-16-5p	RICTOR
hsa-miR-16-5p	TAB3
hsa-miR-16-5p	BBC3
hsa-miR-16-5p	GLS2
hsa-miR-16-5p	PDCD4
hsa-miR-16-5p	HDGF
hsa-miR-16-5p	HGF
hsa-miR-16-5p	HMGA1
hsa-miR-16-5p	BIRC5
hsa-miR-16-5p	IFNG
hsa-miR-16-5p	IGF1R
hsa-miR-16-5p	APP
hsa-miR-16-5p	IL12B
hsa-miR-16-5p	ITGA2
hsa-miR-16-5p	KDR
hsa-miR-16-5p	KRAS
hsa-miR-16-5p	LAMP2
hsa-miR-16-5p	ARHGDIA
hsa-miR-16-5p	ARL2
hsa-miR-16-5p	CAPRIN1
hsa-miR-16-5p	MYB
hsa-miR-16-5p	OPRM1
hsa-miR-16-5p	EEF1AKNMT
hsa-miR-16-5p	TPPP3
hsa-miR-16-5p	PIM1
hsa-miR-16-5p	WNT4
hsa-miR-16-5p	CCNJ
hsa-miR-16-5p	YY1AP1
hsa-miR-16-5p	SOX6
hsa-miR-16-5p	PTGS2
hsa-miR-16-5p	PURA
hsa-miR-16-5p	RAF1
hsa-miR-16-5p	RARS
hsa-miR-16-5p	CCND1
hsa-miR-16-5p	BCL2
hsa-miR-16-5p	ACTB
hsa-miR-16-5p	RPS6KB1
hsa-miR-16-5p	BDNF
hsa-miR-16-5p	BMI1
hsa-miR-16-5p	UCA1
hsa-miR-16-5p	SLC6A4
hsa-miR-16-5p	SOX5
hsa-miR-16-5p	BRCA1
hsa-miR-16-5p	PPP1R11
hsa-miR-16-5p	TP53
hsa-miR-16-5p	UNG
hsa-miR-16-5p	VEGFA
hsa-miR-16-5p	WEE1
hsa-miR-16-5p	WT1
hsa-miR-16-5p	ZYX
hsa-miR-16-5p	HMGA2
hsa-miR-16-5p	AXIN2
hsa-miR-16-5p	RECK
hsa-miR-16-5p	PPM1D
hsa-miR-16-5p	CDS2
hsa-miR-16-5p	FUBP1
hsa-miR-16-5p	SKAP2
hsa-miR-16-5p	CCND2
hsa-miR-16-5p	CCND3
hsa-miR-16-5p	WNT3A
hsa-miR-16-5p	CCNE1
hsa-miR-16-5p	SOCS3
hsa-miR-16-5p	MAP7
hsa-miR-16-5p	CCNT2
hsa-miR-16-5p	CLDN2
hsa-miR-16-5p	AURKB
hsa-miR-16-5p	ACVR2A
hsa-miR-16-5p	NCOR2
hsa-miR-17-5p	BCL2L11
hsa-miR-17-5p	CDK2
hsa-miR-17-5p	CDKN1A
hsa-miR-17-5p	TP53COR1
hsa-miR-17-5p	ADAR
hsa-miR-17-5p	UBE2C
hsa-miR-17-5p	PTENP1
hsa-miR-17-5p	CLU
hsa-miR-17-5p	COL4A1
hsa-miR-17-5p	COL4A3
hsa-miR-17-5p	CREB1
hsa-miR-17-5p	MUC17
hsa-miR-17-5p	SIRPA
hsa-miR-17-5p	MAPK14
hsa-miR-17-5p	ADRB2
hsa-miR-17-5p	DAPK3
hsa-miR-17-5p	DNMT1
hsa-miR-17-5p	E2F1
hsa-miR-17-5p	E2F3
hsa-miR-17-5p	EGR2
hsa-miR-17-5p	ABCA1
hsa-miR-17-5p	RAB12
hsa-miR-17-5p	EPAS1
hsa-miR-17-5p	AKT1
hsa-miR-17-5p	ETV1
hsa-miR-17-5p	RPIA
hsa-miR-17-5p	PHLPP2
hsa-miR-17-5p	PHLPP1
hsa-miR-17-5p	CLIC4
hsa-miR-17-5p	HBP1
hsa-miR-17-5p	CD274
hsa-miR-17-5p	HIF1A
hsa-miR-17-5p	HSPB1
hsa-miR-17-5p	HSPB2
hsa-miR-17-5p	ICAM1
hsa-miR-17-5p	IGFBP3
hsa-miR-17-5p	APP
hsa-miR-17-5p	FAS
hsa-miR-17-5p	CXCL8
hsa-miR-17-5p	ITGB8
hsa-miR-17-5p	JAK1
hsa-miR-17-5p	KCNMA1
hsa-miR-17-5p	KIT
hsa-miR-17-5p	LAMA3
hsa-miR-17-5p	RND3
hsa-miR-17-5p	LDLR
hsa-miR-17-5p	LIMK1
hsa-miR-17-5p	LY75
hsa-miR-17-5p	SMAD4
hsa-miR-17-5p	MDM2
hsa-miR-17-5p	MEF2D
hsa-miR-17-5p	MMP2
hsa-miR-17-5p	MYC
hsa-miR-17-5p	NPAT
hsa-miR-17-5p	APH1A
hsa-miR-17-5p	DNAJC27
hsa-miR-17-5p	TLR7
hsa-miR-17-5p	PKD2
hsa-miR-17-5p	PKNOX1
hsa-miR-17-5p	PPP2R2A
hsa-miR-17-5p	PPP2R2B
hsa-miR-17-5p	TBC1D2
hsa-miR-17-5p	YOD1
hsa-miR-17-5p	PRKAG1
hsa-miR-17-5p	MAPK1
hsa-miR-17-5p	MAPK3
hsa-miR-17-5p	MAPK9
hsa-miR-17-5p	PRRG1
hsa-miR-17-5p	SMURF1
hsa-miR-17-5p	PELI1
hsa-miR-17-5p	ZNFX1
hsa-miR-17-5p	BACH1
hsa-miR-17-5p	PTEN
hsa-miR-17-5p	ZBTB4
hsa-miR-17-5p	PTPRO
hsa-miR-17-5p	RAD21
hsa-miR-17-5p	RB1
hsa-miR-17-5p	NTN4
hsa-miR-17-5p	RBL1
hsa-miR-17-5p	RBL2
hsa-miR-17-5p	CCND1
hsa-miR-17-5p	BCL2
hsa-miR-17-5p	CLIP1
hsa-miR-17-5p	CCL1
hsa-miR-17-5p	SELE
hsa-miR-17-5p	NPAS3
hsa-miR-17-5p	SGK1
hsa-miR-17-5p	NABP1
hsa-miR-17-5p	BMP2
hsa-miR-17-5p	BMPR2
hsa-miR-17-5p	BRCA2
hsa-miR-17-5p	STAT3
hsa-miR-17-5p	TCF3
hsa-miR-17-5p	DYNLT1
hsa-miR-17-5p	TGFB1
hsa-miR-17-5p	TGFBR2
hsa-miR-17-5p	THBS1
hsa-miR-17-5p	TIMP2
hsa-miR-17-5p	TIMP3
hsa-miR-17-5p	GPR137B
hsa-miR-17-5p	TNF
hsa-miR-17-5p	TP53
hsa-miR-17-5p	VEGFA
hsa-miR-17-5p	VLDLR
hsa-miR-17-5p	WEE1
hsa-miR-17-5p	YES1
hsa-miR-17-5p	ZNF22
hsa-miR-17-5p	MAP3K12
hsa-miR-17-5p	FBXO31
hsa-miR-17-5p	TRIM8
hsa-miR-17-5p	NCOA3
hsa-miR-17-5p	RUNX1
hsa-miR-17-5p	TNFSF12
hsa-miR-17-5p	KAT2B
hsa-miR-17-5p	CCND2
hsa-miR-17-5p	PDLIM7
hsa-miR-17-5p	SOCS6
hsa-miR-17-5p	TCEAL1
hsa-miR-17-5p	ZFYVE9
hsa-miR-17-5p	CYP7B1
hsa-miR-17-5p	TP53INP1
hsa-miR-17-5p	CLOCK
hsa-miR-17-5p	DAZAP2
hsa-miR-17-5p	MFN2
hsa-miR-17-3p	CDKN1A
hsa-miR-17-3p	TXNRD2
hsa-miR-17-3p	CLU
hsa-miR-17-3p	E2F1
hsa-miR-17-3p	CLIC4
hsa-miR-17-3p	HBP1
hsa-miR-17-3p	GPX2
hsa-miR-17-3p	HIF1A
hsa-miR-17-3p	ICAM1
hsa-miR-17-3p	CXCL8
hsa-miR-17-3p	ITGA5
hsa-miR-17-3p	ITGB3
hsa-miR-17-3p	KDR
hsa-miR-17-3p	LY75
hsa-miR-17-3p	SMAD4
hsa-miR-17-3p	GALNT7
hsa-miR-17-3p	PKD2
hsa-miR-17-3p	YOD1
hsa-miR-17-3p	PELI1
hsa-miR-17-3p	BACH1
hsa-miR-17-3p	PTEN
hsa-miR-17-3p	PTPRO
hsa-miR-17-3p	CCND1
hsa-miR-17-3p	CLIP1
hsa-miR-17-3p	SELE
hsa-miR-17-3p	SOD2
hsa-miR-17-3p	TGFBR2
hsa-miR-17-3p	TIMP3
hsa-miR-17-3p	VIM
hsa-miR-17-3p	NCOA3
hsa-miR-17-3p	DAZAP2
hsa-miR-18a-5p	BCL2L10
hsa-miR-18a-5p	CDKN1A
hsa-miR-18a-5p	PIAS3
hsa-miR-18a-5p	CLU
hsa-miR-18a-5p	CREBL2
hsa-miR-18a-5p	CCN2
hsa-miR-18a-5p	DNMT1
hsa-miR-18a-5p	TSC22D3
hsa-miR-18a-5p	ESR1
hsa-miR-18a-5p	FCGR2B
hsa-miR-18a-5p	PHLPP2
hsa-miR-18a-5p	EXPH5
hsa-miR-18a-5p	CDK19
hsa-miR-18a-5p	PHLPP1
hsa-miR-18a-5p	DICER1
hsa-miR-18a-5p	CLIC4
hsa-miR-18a-5p	NR3C1
hsa-miR-18a-5p	HIF1A
hsa-miR-18a-5p	HSF2
hsa-miR-18a-5p	FAS
hsa-miR-18a-5p	IRF2
hsa-miR-18a-5p	LY75
hsa-miR-18a-5p	SMAD2
hsa-miR-18a-5p	SMAD3
hsa-miR-18a-5p	SMAD4
hsa-miR-18a-5p	MEF2D
hsa-miR-18a-5p	MYLK
hsa-miR-18a-5p	ATM
hsa-miR-18a-5p	NEDD9
hsa-miR-18a-5p	NEO1
hsa-miR-18a-5p	YOD1
hsa-miR-18a-5p	PELI1
hsa-miR-18a-5p	BACH1
hsa-miR-18a-5p	PTEN
hsa-miR-18a-5p	BCL2
hsa-miR-18a-5p	CLIP1
hsa-miR-18a-5p	SDC4
hsa-miR-18a-5p	STK4
hsa-miR-18a-5p	TGFBR2
hsa-miR-18a-5p	TNFAIP3
hsa-miR-18a-5p	TP53
hsa-miR-18a-5p	NCOA3
hsa-miR-18a-5p	TNFSF11
hsa-miR-18a-5p	RUNX1
hsa-miR-18a-5p	NR1I2
hsa-miR-18a-5p	TBPL1
hsa-miR-18a-5p	DAZAP2
hsa-miR-19a-3p	BCL2L11
hsa-miR-19a-3p	CDKN1A
hsa-miR-19a-3p	PRMT5
hsa-miR-19a-3p	ARIH2
hsa-miR-19a-3p	SIVA1
hsa-miR-19a-3p	TUSC2
hsa-miR-19a-3p	CLU
hsa-miR-19a-3p	ADRB1
hsa-miR-19a-3p	DNMT1
hsa-miR-19a-3p	DPYSL2
hsa-miR-19a-3p	ABCA1
hsa-miR-19a-3p	ERBB4
hsa-miR-19a-3p	AKT1
hsa-miR-19a-3p	ESR1
hsa-miR-19a-3p	F3
hsa-miR-19a-3p	PHLPP1
hsa-miR-19a-3p	SUZ12
hsa-miR-19a-3p	ALOX5
hsa-miR-19a-3p	CLIC4
hsa-miR-19a-3p	FOXP1
hsa-miR-19a-3p	HOXA5
hsa-miR-19a-3p	IL10
hsa-miR-19a-3p	IMPDH1
hsa-miR-19a-3p	KIT
hsa-miR-19a-3p	RHOB
hsa-miR-19a-3p	ARHGAP1
hsa-miR-19a-3p	LY75
hsa-miR-19a-3p	MXD1
hsa-miR-19a-3p	SMAD4
hsa-miR-19a-3p	SMAD5
hsa-miR-19a-3p	MECP2
hsa-miR-19a-3p	MEF2D
hsa-miR-19a-3p	MAP3K5
hsa-miR-19a-3p	MYC
hsa-miR-19a-3p	MYCN
hsa-miR-19a-3p	NR4A2
hsa-miR-19a-3p	TLR7
hsa-miR-19a-3p	TNFRSF12A
hsa-miR-19a-3p	RAB14
hsa-miR-19a-3p	PIK3CA
hsa-miR-19a-3p	PKNOX1
hsa-miR-19a-3p	PPP2R2A
hsa-miR-19a-3p	YOD1
hsa-miR-19a-3p	PSAP
hsa-miR-19a-3p	PMEPA1
hsa-miR-19a-3p	PELI1
hsa-miR-19a-3p	BACH1
hsa-miR-19a-3p	PTEN
hsa-miR-19a-3p	MTUS1
hsa-miR-19a-3p	ZBTB4
hsa-miR-19a-3p	RAB13
hsa-miR-19a-3p	CCND1
hsa-miR-19a-3p	CLIP1
hsa-miR-19a-3p	MSMO1
hsa-miR-19a-3p	ATXN1
hsa-miR-19a-3p	BMPR2
hsa-miR-19a-3p	TF
hsa-miR-19a-3p	TGFBR2
hsa-miR-19a-3p	TLR2
hsa-miR-19a-3p	TNF
hsa-miR-19a-3p	TNFAIP3
hsa-miR-19a-3p	NPEPL1
hsa-miR-19a-3p	CUL5
hsa-miR-19a-3p	SOCS1
hsa-miR-19a-3p	KAT2B
hsa-miR-19a-3p	SOCS3
hsa-miR-19a-3p	CD22
hsa-miR-19a-3p	TP53INP1
hsa-miR-19a-3p	VPS4B
hsa-miR-19a-3p	DAZAP2
hsa-miR-19b-3p	BCL2L11
hsa-miR-19b-3p	HIPK3
hsa-miR-19b-3p	CDKN1A
hsa-miR-19b-3p	PTENP1
hsa-miR-19b-3p	CREB1
hsa-miR-19b-3p	CYP19A1
hsa-miR-19b-3p	DNMT1
hsa-miR-19b-3p	E2F1
hsa-miR-19b-3p	ABCA1
hsa-miR-19b-3p	HIPK1
hsa-miR-19b-3p	ESR1
hsa-miR-19b-3p	FMR1
hsa-miR-19b-3p	BACE1
hsa-miR-19b-3p	CLIC4
hsa-miR-19b-3p	MYLIP
hsa-miR-19b-3p	LY75
hsa-miR-19b-3p	MXD1
hsa-miR-19b-3p	SMAD4
hsa-miR-19b-3p	MYCN
hsa-miR-19b-3p	ARID4B
hsa-miR-19b-3p	PITX1
hsa-miR-19b-3p	PKNOX1
hsa-miR-19b-3p	PPP2R5E
hsa-miR-19b-3p	YOD1
hsa-miR-19b-3p	PRKAA1
hsa-miR-19b-3p	PELI1
hsa-miR-19b-3p	BACH1
hsa-miR-19b-3p	PTEN
hsa-miR-19b-3p	MTUS1
hsa-miR-19b-3p	BCL3
hsa-miR-19b-3p	CLIP1
hsa-miR-19b-3p	ATXN1
hsa-miR-19b-3p	BMPR2
hsa-miR-19b-3p	TGFB1
hsa-miR-19b-3p	TGFBR2
hsa-miR-19b-3p	TLR2
hsa-miR-19b-3p	TNFAIP3
hsa-miR-19b-3p	TP53
hsa-miR-19b-3p	CUL5
hsa-miR-19b-3p	NCOA3
hsa-miR-19b-3p	GCM1
hsa-miR-19b-3p	SOCS1
hsa-miR-19b-3p	KAT2B
hsa-miR-19b-3p	DAZAP2
hsa-miR-20a-5p	BCL2L11
hsa-miR-20a-5p	CDK2
hsa-miR-20a-5p	CDKN1A
hsa-miR-20a-5p	ADAR
hsa-miR-20a-5p	UBE2C
hsa-miR-20a-5p	PTENP1
hsa-miR-20a-5p	EGLN3
hsa-miR-20a-5p	COL4A1
hsa-miR-20a-5p	COL4A3
hsa-miR-20a-5p	MUC17
hsa-miR-20a-5p	SIRPA
hsa-miR-20a-5p	DAPK3
hsa-miR-20a-5p	DNMT1
hsa-miR-20a-5p	DUSP2
hsa-miR-20a-5p	E2F1
hsa-miR-20a-5p	E2F3
hsa-miR-20a-5p	EGR2
hsa-miR-20a-5p	EPAS1
hsa-miR-20a-5p	ETV1
hsa-miR-20a-5p	PHLPP2
hsa-miR-20a-5p	BAMBI
hsa-miR-20a-5p	CLIC4
hsa-miR-20a-5p	GJA1
hsa-miR-20a-5p	ABL2
hsa-miR-20a-5p	HIF1A
hsa-miR-20a-5p	HOXA9
hsa-miR-20a-5p	APP
hsa-miR-20a-5p	CXCL8
hsa-miR-20a-5p	IMPDH1
hsa-miR-20a-5p	IRF2
hsa-miR-20a-5p	ITGB8
hsa-miR-20a-5p	KIT
hsa-miR-20a-5p	LAMA3
hsa-miR-20a-5p	ARHGAP1
hsa-miR-20a-5p	LIMK1
hsa-miR-20a-5p	LY75
hsa-miR-20a-5p	SMAD4
hsa-miR-20a-5p	SMAD7
hsa-miR-20a-5p	MCL1
hsa-miR-20a-5p	MDM2
hsa-miR-20a-5p	MEF2D
hsa-miR-20a-5p	MEIS1
hsa-miR-20a-5p	MAP3K5
hsa-miR-20a-5p	MMP2
hsa-miR-20a-5p	MYC
hsa-miR-20a-5p	NFKBIB
hsa-miR-20a-5p	NRAS
hsa-miR-20a-5p	CRIM1
hsa-miR-20a-5p	PKD1
hsa-miR-20a-5p	PKNOX1
hsa-miR-20a-5p	PPARG
hsa-miR-20a-5p	ATG16L1
hsa-miR-20a-5p	KIF26B
hsa-miR-20a-5p	PPP2R2A
hsa-miR-20a-5p	YOD1
hsa-miR-20a-5p	PRKG1
hsa-miR-20a-5p	MAPK1
hsa-miR-20a-5p	MAPK9
hsa-miR-20a-5p	MAP2K3
hsa-miR-20a-5p	ANKH
hsa-miR-20a-5p	PRRG1
hsa-miR-20a-5p	PELI1
hsa-miR-20a-5p	BACH1
hsa-miR-20a-5p	PTEN
hsa-miR-20a-5p	PTPRO
hsa-miR-20a-5p	PURA
hsa-miR-20a-5p	RB1
hsa-miR-20a-5p	NTN4
hsa-miR-20a-5p	RBL1
hsa-miR-20a-5p	RBL2
hsa-miR-20a-5p	CCND1
hsa-miR-20a-5p	BCL2
hsa-miR-20a-5p	REST
hsa-miR-20a-5p	CLIP1
hsa-miR-20a-5p	BMPR2
hsa-miR-20a-5p	BNIP2
hsa-miR-20a-5p	STAT3
hsa-miR-20a-5p	TGFBR1
hsa-miR-20a-5p	TGFBR2
hsa-miR-20a-5p	THBS1
hsa-miR-20a-5p	TIMP2
hsa-miR-20a-5p	TIMP3
hsa-miR-20a-5p	TP53
hsa-miR-20a-5p	TSG101
hsa-miR-20a-5p	VEGFA
hsa-miR-20a-5p	WEE1
hsa-miR-20a-5p	MAP3K12
hsa-miR-20a-5p	NPEPL1
hsa-miR-20a-5p	FBXO31
hsa-miR-20a-5p	RGS5
hsa-miR-20a-5p	RUNX1
hsa-miR-20a-5p	RUNX3
hsa-miR-20a-5p	CCND2
hsa-miR-20a-5p	TCEAL1
hsa-miR-20a-5p	ZFYVE9
hsa-miR-20a-5p	ARHGAP12
hsa-miR-20a-5p	TP53INP1
hsa-miR-20a-5p	DAZAP2
hsa-miR-20a-5p	RB1CC1
hsa-miR-21-5p	ZGLP1
hsa-miR-21-5p	DNM1L
hsa-miR-21-5p	PPIF
hsa-miR-21-5p	HIPK3
hsa-miR-21-5p	RASGRP1
hsa-miR-21-5p	TOPORS
hsa-miR-21-5p	MSLN
hsa-miR-21-5p	SPRY2
hsa-miR-21-5p	STUB1
hsa-miR-21-5p	PIAS3
hsa-miR-21-5p	BASP1
hsa-miR-21-5p	ARIH2
hsa-miR-21-5p	CEBPB
hsa-miR-21-5p	WWP1
hsa-miR-21-5p	DUSP10
hsa-miR-21-5p	RFFL
hsa-miR-21-5p	CLU
hsa-miR-21-5p	CCR1
hsa-miR-21-5p	COL4A1
hsa-miR-21-5p	JMY
hsa-miR-21-5p	DOCK11
hsa-miR-21-5p	CTNNB1
hsa-miR-21-5p	ANKRD46
hsa-miR-21-5p	DAXX
hsa-miR-21-5p	TOR1AIP2
hsa-miR-21-5p	DOCK1
hsa-miR-21-5p	DOCK2
hsa-miR-21-5p	DOCK3
hsa-miR-21-5p	JAG1
hsa-miR-21-5p	E2F1
hsa-miR-21-5p	E2F2
hsa-miR-21-5p	EGFR
hsa-miR-21-5p	EIF2S1
hsa-miR-21-5p	EIF4A2
hsa-miR-21-5p	ELAVL4
hsa-miR-21-5p	ERBB2
hsa-miR-21-5p	AKT2
hsa-miR-21-5p	FGB
hsa-miR-21-5p	MLXIP
hsa-miR-21-5p	SIRT2
hsa-miR-21-5p	FOXO1
hsa-miR-21-5p	ACSL6
hsa-miR-21-5p	ICOSLG
hsa-miR-21-5p	FMOD
hsa-miR-21-5p	SASH1
hsa-miR-21-5p	DOCK9
hsa-miR-21-5p	ISCU
hsa-miR-21-5p	DDAH1
hsa-miR-21-5p	CADM1
hsa-miR-21-5p	CASC2
hsa-miR-21-5p	SPATS2L
hsa-miR-21-5p	PDCD4
hsa-miR-21-5p	GLG1
hsa-miR-21-5p	SPRYD4
hsa-miR-21-5p	SETD2
hsa-miR-21-5p	MSH6
hsa-miR-21-5p	HIF1A
hsa-miR-21-5p	HMGB1
hsa-miR-21-5p	APAF1
hsa-miR-21-5p	HNRNPK
hsa-miR-21-5p	HPGD
hsa-miR-21-5p	ICAM1
hsa-miR-21-5p	IGF1R
hsa-miR-21-5p	IGFBP3
hsa-miR-21-5p	TICAM2
hsa-miR-21-5p	IL1B
hsa-miR-21-5p	FASLG
hsa-miR-21-5p	IL12A
hsa-miR-21-5p	CXCL10
hsa-miR-21-5p	IRAK1
hsa-miR-21-5p	RHOB
hsa-miR-21-5p	LRP6
hsa-miR-21-5p	MARCKS
hsa-miR-21-5p	SMAD7
hsa-miR-21-5p	MEF2C
hsa-miR-21-5p	MMP2
hsa-miR-21-5p	MMP9
hsa-miR-21-5p	MSH2
hsa-miR-21-5p	MTAP
hsa-miR-21-5p	COX2
hsa-miR-21-5p	MYC
hsa-miR-21-5p	MYD88
hsa-miR-21-5p	NFIA
hsa-miR-21-5p	NFIB
hsa-miR-21-5p	NTF3
hsa-miR-21-5p	OXTR
hsa-miR-21-5p	PCSK6
hsa-miR-21-5p	PCBP1
hsa-miR-21-5p	FOXP3
hsa-miR-21-5p	PDHA2
hsa-miR-21-5p	ABCB1
hsa-miR-21-5p	SERPINB5
hsa-miR-21-5p	SERPINI1
hsa-miR-21-5p	PIK3R1
hsa-miR-21-5p	PLAT
hsa-miR-21-5p	ADAM22
hsa-miR-21-5p	CCDC93
hsa-miR-21-5p	EGLN1
hsa-miR-21-5p	PPARA
hsa-miR-21-5p	TTC22
hsa-miR-21-5p	YOD1
hsa-miR-21-5p	DOCK10
hsa-miR-21-5p	SYBU
hsa-miR-21-5p	CCDC88A
hsa-miR-21-5p	MAP2K3
hsa-miR-21-5p	RNF17
hsa-miR-21-5p	TM9SF3
hsa-miR-21-5p	LGALS14
hsa-miR-21-5p	RTN4
hsa-miR-21-5p	PSMD9
hsa-miR-21-5p	PELI1
hsa-miR-21-5p	PTEN
hsa-miR-21-5p	DOCK6
hsa-miR-21-5p	PTPN14
hsa-miR-21-5p	PTX3
hsa-miR-21-5p	RASA1
hsa-miR-21-5p	CCND1
hsa-miR-21-5p	BCL2
hsa-miR-21-5p	REST
hsa-miR-21-5p	RHO
hsa-miR-21-5p	BCL6
hsa-miR-21-5p	GAS5
hsa-miR-21-5p	RPS7
hsa-miR-21-5p	RXRA
hsa-miR-21-5p	SATB1
hsa-miR-21-5p	CCL20
hsa-miR-21-5p	NCAPG
hsa-miR-21-5p	RMND5A
hsa-miR-21-5p	BMI1
hsa-miR-21-5p	SMARCA4
hsa-miR-21-5p	BMPR2
hsa-miR-21-5p	SMN1
hsa-miR-21-5p	SOD3
hsa-miR-21-5p	SOX2
hsa-miR-21-5p	SOX5
hsa-miR-21-5p	SP1
hsa-miR-21-5p	STAT3
hsa-miR-21-5p	TAP1
hsa-miR-21-5p	TCF21
hsa-miR-21-5p	TEK
hsa-miR-21-5p	TGFB1
hsa-miR-21-5p	TGFB2
hsa-miR-21-5p	TGFBI
hsa-miR-21-5p	TGFBR2
hsa-miR-21-5p	TGFBR3
hsa-miR-21-5p	TGIF1
hsa-miR-21-5p	TIAM1
hsa-miR-21-5p	TIMP3
hsa-miR-21-5p	TLR3
hsa-miR-21-5p	TNFAIP3
hsa-miR-21-5p	TP53BP2
hsa-miR-21-5p	TPM1
hsa-miR-21-5p	UBE2N
hsa-miR-21-5p	VEGFA
hsa-miR-21-5p	VHL
hsa-miR-21-5p	WFS1
hsa-miR-21-5p	ZNF75D
hsa-miR-21-5p	PCGF2
hsa-miR-21-5p	ZNF207
hsa-miR-21-5p	BTG2
hsa-miR-21-5p	DERL1
hsa-miR-21-5p	DOCK5
hsa-miR-21-5p	CALD1
hsa-miR-21-5p	FBXO11
hsa-miR-21-5p	CXorf21
hsa-miR-21-5p	CDK2AP1
hsa-miR-21-5p	ANP32A
hsa-miR-21-5p	DOCK8
hsa-miR-21-5p	GDF5
hsa-miR-21-5p	NCOA3
hsa-miR-21-5p	CAPN2
hsa-miR-21-5p	AXIN1
hsa-miR-21-5p	FZD6
hsa-miR-21-5p	PARP9
hsa-miR-21-5p	CASP8
hsa-miR-21-5p	TRAF7
hsa-miR-21-5p	RECK
hsa-miR-21-5p	CUL2
hsa-miR-21-5p	CBX4
hsa-miR-21-5p	DOCK7
hsa-miR-21-5p	TP63
hsa-miR-21-5p	SOCS1
hsa-miR-21-5p	CDS2
hsa-miR-21-5p	TNFRSF10B
hsa-miR-21-5p	BCL10
hsa-miR-21-5p	NAV3
hsa-miR-21-5p	PLOD3
hsa-miR-21-5p	LRRFIP1
hsa-miR-21-5p	SOCS6
hsa-miR-21-5p	SECISBP2L
hsa-miR-21-5p	CEP104
hsa-miR-21-5p	DOCK4
hsa-miR-21-5p	CDC25A
hsa-miR-22-3p	HDAC6
hsa-miR-22-3p	ARPC5
hsa-miR-22-3p	CDK6
hsa-miR-22-3p	CDKN1A
hsa-miR-22-3p	NET1
hsa-miR-22-3p	PAK4
hsa-miR-22-3p	ACVR1C
hsa-miR-22-3p	ADORA2A
hsa-miR-22-3p	CRHR2
hsa-miR-22-3p	CSF1R
hsa-miR-22-3p	PPM1K
hsa-miR-22-3p	ERBB2
hsa-miR-22-3p	ERBB3
hsa-miR-22-3p	AKT1
hsa-miR-22-3p	ESR1
hsa-miR-22-3p	MECOM
hsa-miR-22-3p	RCOR1
hsa-miR-22-3p	SIRT1
hsa-miR-22-3p	RBFOX2
hsa-miR-22-3p	GABRA6
hsa-miR-22-3p	MYCBP
hsa-miR-22-3p	HIF1A
hsa-miR-22-3p	HMGB1
hsa-miR-22-3p	HTR2C
hsa-miR-22-3p	CCN1
hsa-miR-22-3p	CXCR2
hsa-miR-22-3p	IRF5
hsa-miR-22-3p	MALAT1
hsa-miR-22-3p	LGALS1
hsa-miR-22-3p	LGALS9
hsa-miR-22-3p	MAOA
hsa-miR-22-3p	MAX
hsa-miR-22-3p	MMP14
hsa-miR-22-3p	MTHFR
hsa-miR-22-3p	ACLY
hsa-miR-22-3p	NTRK2
hsa-miR-22-3p	NTRK3
hsa-miR-22-3p	UBR5
hsa-miR-22-3p	PLK1
hsa-miR-22-3p	POMC
hsa-miR-22-3p	PPARA
hsa-miR-22-3p	TET2
hsa-miR-22-3p	PTEN
hsa-miR-22-3p	PTMS
hsa-miR-22-3p	RAB5B
hsa-miR-22-3p	RGS2
hsa-miR-22-3p	BDNF
hsa-miR-22-3p	SLC2A1
hsa-miR-22-3p	SLC6A2
hsa-miR-22-3p	BMP6
hsa-miR-22-3p	BMP7
hsa-miR-22-3p	BMPR1B
hsa-miR-22-3p	SNAI1
hsa-miR-22-3p	SP1
hsa-miR-22-3p	BSG
hsa-miR-22-3p	TACC1
hsa-miR-22-3p	TCF7
hsa-miR-22-3p	BTG1
hsa-miR-22-3p	TFRC
hsa-miR-22-3p	TIAM1
hsa-miR-22-3p	WNT1
hsa-miR-22-3p	ARHGAP19
hsa-miR-22-3p	NCOA1
hsa-miR-22-3p	CCKAR
hsa-miR-22-3p	CCKBR
hsa-miR-22-3p	CCNA2
hsa-miR-22-3p	MTA1
hsa-miR-22-3p	MTDH
hsa-miR-22-3p	TCEAL1
hsa-miR-22-3p	SH3PXD2A
hsa-miR-22-3p	HDAC4
hsa-miR-22-3p	CD151
hsa-miR-23a-3p	SPRY2
hsa-miR-23a-3p	NEK6
hsa-miR-23a-3p	PPARGC1A
hsa-miR-23a-3p	CHUK
hsa-miR-23a-3p	TMEM64
hsa-miR-23a-3p	LPAR1
hsa-miR-23a-3p	FANCG
hsa-miR-23a-3p	FOXM1
hsa-miR-23a-3p	FOXO3
hsa-miR-23a-3p	G6PC
hsa-miR-23a-3p	GJA1
hsa-miR-23a-3p	GLS
hsa-miR-23a-3p	HMGB2
hsa-miR-23a-3p	HMGN2
hsa-miR-23a-3p	FOXA1
hsa-miR-23a-3p	APAF1
hsa-miR-23a-3p	HOXB4
hsa-miR-23a-3p	HRG
hsa-miR-23a-3p	HES1
hsa-miR-23a-3p	XIAP
hsa-miR-23a-3p	HSP90AA1
hsa-miR-23a-3p	IFNB1
hsa-miR-23a-3p	IFNG
hsa-miR-23a-3p	FAS
hsa-miR-23a-3p	IL6R
hsa-miR-23a-3p	CXCL8
hsa-miR-23a-3p	IRF1
hsa-miR-23a-3p	LAMP1
hsa-miR-23a-3p	LDHA
hsa-miR-23a-3p	LDHB
hsa-miR-23a-3p	LRP5
hsa-miR-23a-3p	SMAD3
hsa-miR-23a-3p	SMAD5
hsa-miR-23a-3p	MEF2C
hsa-miR-23a-3p	MT2A
hsa-miR-23a-3p	MYH1
hsa-miR-23a-3p	MYH2
hsa-miR-23a-3p	MYH4
hsa-miR-23a-3p	KLF3
hsa-miR-23a-3p	POU4F2
hsa-miR-23a-3p	ST7L
hsa-miR-23a-3p	PPP2R5E
hsa-miR-23a-3p	PTEN
hsa-miR-23a-3p	PTPN11
hsa-miR-23a-3p	CXCL12
hsa-miR-23a-3p	STAT3
hsa-miR-23a-3p	HNF1B
hsa-miR-23a-3p	TERF2
hsa-miR-23a-3p	TOP1
hsa-miR-23a-3p	TSC1
hsa-miR-23a-3p	FZD5
hsa-miR-23a-3p	ATAT1
hsa-miR-23a-3p	TRIM63
hsa-miR-23a-3p	RGS5
hsa-miR-23a-3p	HIP1R
hsa-miR-23a-3p	SOCS6
hsa-miR-23a-3p	CDH1
hsa-miR-24-1-5p	SLITRK1
hsa-miR-24-1-5p	FOXM1
hsa-miR-24-1-5p	ANGPTL2
hsa-miR-24-1-5p	HNF4A
hsa-miR-24-1-5p	HIF1AN
hsa-miR-24-1-5p	WNK1
hsa-miR-24-3p	BCL2L11
hsa-miR-24-3p	TNK2
hsa-miR-24-3p	CDK4
hsa-miR-24-3p	CDKN1B
hsa-miR-24-3p	CDKN1C
hsa-miR-24-3p	PAK4
hsa-miR-24-3p	CDKN2A
hsa-miR-24-3p	TACC3
hsa-miR-24-3p	ZNRD2
hsa-miR-24-3p	UBD
hsa-miR-24-3p	AGPAT2
hsa-miR-24-3p	NFAT5
hsa-miR-24-3p	COPS5
hsa-miR-24-3p	CHEK1
hsa-miR-24-3p	FAF1
hsa-miR-24-3p	CORO1A
hsa-miR-24-3p	PTENP1
hsa-miR-24-3p	MBD6
hsa-miR-24-3p	ATG4A
hsa-miR-24-3p	SFXN2
hsa-miR-24-3p	UBXN2B
hsa-miR-24-3p	MAPK14
hsa-miR-24-3p	NCAN
hsa-miR-24-3p	CYP11B2
hsa-miR-24-3p	TMEM92
hsa-miR-24-3p	DHFR
hsa-miR-24-3p	E2F1
hsa-miR-24-3p	E2F2
hsa-miR-24-3p	E2F3
hsa-miR-24-3p	S1PR1
hsa-miR-24-3p	EIF2S3
hsa-miR-24-3p	FEN1
hsa-miR-24-3p	FGF11
hsa-miR-24-3p	FGFR3
hsa-miR-24-3p	FOXM1
hsa-miR-24-3p	FLT1
hsa-miR-24-3p	NCSTN
hsa-miR-24-3p	ABCB9
hsa-miR-24-3p	GATA3
hsa-miR-24-3p	GSK3A
hsa-miR-24-3p	GSK3B
hsa-miR-24-3p	CARD10
hsa-miR-24-3p	H2AFX
hsa-miR-24-3p	HMOX1
hsa-miR-24-3p	HNF4A
hsa-miR-24-3p	XIAP
hsa-miR-24-3p	NDST1
hsa-miR-24-3p	IFNG
hsa-miR-24-3p	IFNR
hsa-miR-24-3p	IL1B
hsa-miR-24-3p	IL4
hsa-miR-24-3p	IL18
hsa-miR-24-3p	INSIG1
hsa-miR-24-3p	DND1
hsa-miR-24-3p	KDR
hsa-miR-24-3p	LDHA
hsa-miR-24-3p	LDHB
hsa-miR-24-3p	MCM4
hsa-miR-24-3p	MEN1
hsa-miR-24-3p	MAP3K9
hsa-miR-24-3p	MMP14
hsa-miR-24-3p	MT1M
hsa-miR-24-3p	MXI1
hsa-miR-24-3p	MYC
hsa-miR-24-3p	NOS3
hsa-miR-24-3p	NOTCH1
hsa-miR-24-3p	CISD2
hsa-miR-24-3p	FURIN
hsa-miR-24-3p	TMED7
hsa-miR-24-3p	PCNA
hsa-miR-24-3p	PDGFRB
hsa-miR-24-3p	POLD1
hsa-miR-24-3p	WNT4
hsa-miR-24-3p	ST7L
hsa-miR-24-3p	FBXW7
hsa-miR-24-3p	MCM10
hsa-miR-24-3p	CNDP2
hsa-miR-24-3p	PRKCH
hsa-miR-24-3p	MAPK7
hsa-miR-24-3p	PSAP
hsa-miR-24-3p	JPH2
hsa-miR-24-3p	PSMD9
hsa-miR-24-3p	DHFRP1
hsa-miR-24-3p	RANBP10
hsa-miR-24-3p	ZNF317
hsa-miR-24-3p	TRIB3
hsa-miR-24-3p	PTPN9
hsa-miR-24-3p	PTPRF
hsa-miR-24-3p	CCND1
hsa-miR-24-3p	BCL2
hsa-miR-24-3p	RRM2
hsa-miR-24-3p	S100A8
hsa-miR-24-3p	CCL3
hsa-miR-24-3p	CCL4
hsa-miR-24-3p	SLC6A4
hsa-miR-24-3p	FSCN1
hsa-miR-24-3p	SP1
hsa-miR-24-3p	BRCA1
hsa-miR-24-3p	TGFB1
hsa-miR-24-3p	TNF
hsa-miR-24-3p	TOP1
hsa-miR-24-3p	TP53
hsa-miR-24-3p	UBC
hsa-miR-24-3p	ZNF217
hsa-miR-24-3p	TRIM11
hsa-miR-24-3p	TSPAN14
hsa-miR-24-3p	BCL2L12
hsa-miR-24-3p	CASP3
hsa-miR-24-3p	REG4
hsa-miR-24-3p	DYRK2
hsa-miR-24-3p	SLC12A8
hsa-miR-24-3p	ARHGAP19
hsa-miR-24-3p	KHSRP
hsa-miR-24-3p	STX16
hsa-miR-24-3p	PER2
hsa-miR-24-3p	CCNA2
hsa-miR-24-3p	DEDD
hsa-miR-24-3p	ACVR1B
hsa-miR-24-3p	AURKB
hsa-miR-24-3p	CD34
hsa-miR-24-3p	BCAR1
hsa-miR-24-3p	PRDX6
hsa-miR-24-3p	SH3PXD2A
hsa-miR-24-3p	MLEC
hsa-miR-24-3p	CDK1
hsa-miR-24-3p	MAFB
hsa-miR-25-3p	BCL2L11
hsa-miR-25-3p	CDKN1A
hsa-miR-25-3p	CDKN1C
hsa-miR-25-3p	CCL26
hsa-miR-25-3p	PRMT5
hsa-miR-25-3p	WDR4
hsa-miR-25-3p	COL1A2
hsa-miR-25-3p	CYP2B6
hsa-miR-25-3p	DHFR
hsa-miR-25-3p	DSC2
hsa-miR-25-3p	ERBB2
hsa-miR-25-3p	EZH2
hsa-miR-25-3p	CLIC4
hsa-miR-25-3p	LATS2
hsa-miR-25-3p	LY75
hsa-miR-25-3p	SMAD7
hsa-miR-25-3p	MDM2
hsa-miR-25-3p	MYC
hsa-miR-25-3p	ATP2A2
hsa-miR-25-3p	SEMA4C
hsa-miR-25-3p	FBXW7
hsa-miR-25-3p	YOD1
hsa-miR-25-3p	PELI1
hsa-miR-25-3p	BACH1
hsa-miR-25-3p	PTEN
hsa-miR-25-3p	REV3L
hsa-miR-25-3p	RGS3
hsa-miR-25-3p	CLIP1
hsa-miR-25-3p	MAP2K4
hsa-miR-25-3p	CPEB1
hsa-miR-25-3p	TP53
hsa-miR-25-3p	TSC1
hsa-miR-25-3p	RECK
hsa-miR-25-3p	TNFSF10
hsa-miR-25-3p	KAT2B
hsa-miR-25-3p	KLF4
hsa-miR-25-3p	TCEAL1
hsa-miR-25-3p	HAND2
hsa-miR-25-3p	DAZAP2
hsa-miR-25-3p	CDH1
hsa-miR-26a-5p	ARL4C
hsa-miR-26a-5p	NAMPT
hsa-miR-26a-5p	CDK6
hsa-miR-26a-5p	CDK8
hsa-miR-26a-5p	ST3GAL6
hsa-miR-26a-5p	MAP3K2
hsa-miR-26a-5p	MALT1
hsa-miR-26a-5p	PRDX3
hsa-miR-26a-5p	CHD1
hsa-miR-26a-5p	CHEK1
hsa-miR-26a-5p	CKS2
hsa-miR-26a-5p	CPEB2
hsa-miR-26a-5p	CCN2
hsa-miR-26a-5p	DNMT3B
hsa-miR-26a-5p	JAG1
hsa-miR-26a-5p	DUSP4
hsa-miR-26a-5p	DUSP5
hsa-miR-26a-5p	E2F2
hsa-miR-26a-5p	ABCA1
hsa-miR-26a-5p	ESR1
hsa-miR-26a-5p	EZH2
hsa-miR-26a-5p	FGF9
hsa-miR-26a-5p	CPEB3
hsa-miR-26a-5p	TUT4
hsa-miR-26a-5p	FN1
hsa-miR-26a-5p	LARP1
hsa-miR-26a-5p	AMACR
hsa-miR-26a-5p	FUT8
hsa-miR-26a-5p	SERBP1
hsa-miR-26a-5p	GSK3B
hsa-miR-26a-5p	HGF
hsa-miR-26a-5p	HMGA1
hsa-miR-26a-5p	HOXA5
hsa-miR-26a-5p	IFNB1
hsa-miR-26a-5p	IGF1
hsa-miR-26a-5p	IL6
hsa-miR-26a-5p	ITGA5
hsa-miR-26a-5p	LIN28B
hsa-miR-26a-5p	LOXL2
hsa-miR-26a-5p	SMAD1
hsa-miR-26a-5p	SMAD4
hsa-miR-26a-5p	MCL1
hsa-miR-26a-5p	MDM2
hsa-miR-26a-5p	MYC
hsa-miR-26a-5p	ATM
hsa-miR-26a-5p	NOS2
hsa-miR-26a-5p	NRAS
hsa-miR-26a-5p	PAK3
hsa-miR-26a-5p	PHB
hsa-miR-26a-5p	PIK3C2A
hsa-miR-26a-5p	PIK3CG
hsa-miR-26a-5p	PLAG1
hsa-miR-26a-5p	PLOD2
hsa-miR-26a-5p	GDAP1
hsa-miR-26a-5p	TET2
hsa-miR-26a-5p	RCBTB1
hsa-miR-26a-5p	STRADB
hsa-miR-26a-5p	PRKCD
hsa-miR-26a-5p	MAPK8
hsa-miR-26a-5p	PTEN
hsa-miR-26a-5p	PTGS2
hsa-miR-26a-5p	PTPN13
hsa-miR-26a-5p	RB1
hsa-miR-26a-5p	ACTA2
hsa-miR-26a-5p	BCL6
hsa-miR-26a-5p	SNAI1
hsa-miR-26a-5p	ADAM17
hsa-miR-26a-5p	TDG
hsa-miR-26a-5p	TRPC6
hsa-miR-26a-5p	VIM
hsa-miR-26a-5p	WEE1
hsa-miR-26a-5p	WNT5A
hsa-miR-26a-5p	ST8SIA4
hsa-miR-26a-5p	TET1
hsa-miR-26a-5p	CPEB4
hsa-miR-26a-5p	PDHX
hsa-miR-26a-5p	HMGA2
hsa-miR-26a-5p	NRP1
hsa-miR-26a-5p	CCND2
hsa-miR-26a-5p	WNT3A
hsa-miR-26a-5p	CCNE1
hsa-miR-26a-5p	ACVR1
hsa-miR-26a-5p	CCNE2
hsa-miR-26a-5p	MTDH
hsa-miR-26a-5p	BAG4
hsa-miR-26a-5p	CDC6
hsa-miR-26a-5p	CDH1
hsa-miR-26b-5p	ARL4C
hsa-miR-26b-5p	NAMPT
hsa-miR-26b-5p	CDK6
hsa-miR-26b-5p	TAB1
hsa-miR-26b-5p	COL1A2
hsa-miR-26b-5p	CCN2
hsa-miR-26b-5p	JAG1
hsa-miR-26b-5p	EPHA2
hsa-miR-26b-5p	ABCA1
hsa-miR-26b-5p	EZH2
hsa-miR-26b-5p	FH
hsa-miR-26b-5p	FN1
hsa-miR-26b-5p	LARP1
hsa-miR-26b-5p	SLC7A11
hsa-miR-26b-5p	GATA4
hsa-miR-26b-5p	CHORDC1
hsa-miR-26b-5p	HAS2
hsa-miR-26b-5p	HGF
hsa-miR-26b-5p	IGF1
hsa-miR-26b-5p	IGF1R
hsa-miR-26b-5p	KPNA2
hsa-miR-26b-5p	SMAD1
hsa-miR-26b-5p	SMAD4
hsa-miR-26b-5p	COX2
hsa-miR-26b-5p	MYC
hsa-miR-26b-5p	PDE4A
hsa-miR-26b-5p	PLOD2
hsa-miR-26b-5p	PTEN
hsa-miR-26b-5p	PTGS2
hsa-miR-26b-5p	RB1
hsa-miR-26b-5p	TLR4
hsa-miR-26b-5p	NR2C2
hsa-miR-26b-5p	TRAF5
hsa-miR-26b-5p	ST8SIA4
hsa-miR-26b-5p	TET1
hsa-miR-26b-5p	USP9X
hsa-miR-26b-5p	MIEN1
hsa-miR-26b-5p	CCNE1
hsa-miR-26b-5p	SOCS6
hsa-miR-26b-5p	ULK2
hsa-miR-26b-5p	CDH1
hsa-miR-27a-3p	SPRY2
hsa-miR-27a-3p	YAP1
hsa-miR-27a-3p	FSTL1
hsa-miR-27a-3p	CNN3
hsa-miR-27a-3p	CREB1
hsa-miR-27a-3p	MAPK14
hsa-miR-27a-3p	CSF1
hsa-miR-27a-3p	CCNYL1
hsa-miR-27a-3p	DPYD
hsa-miR-27a-3p	E2F6
hsa-miR-27a-3p	EGFR
hsa-miR-27a-3p	ABCA1
hsa-miR-27a-3p	ESR1
hsa-miR-27a-3p	EZH2
hsa-miR-27a-3p	PHLPP2
hsa-miR-27a-3p	PDS5B
hsa-miR-27a-3p	FOXO1
hsa-miR-27a-3p	TBC1D9
hsa-miR-27a-3p	LPIN1
hsa-miR-27a-3p	SLC7A11
hsa-miR-27a-3p	GATA2
hsa-miR-27a-3p	GATA3
hsa-miR-27a-3p	DKK2
hsa-miR-27a-3p	GRB2
hsa-miR-27a-3p	HIPK2
hsa-miR-27a-3p	GSK3B
hsa-miR-27a-3p	CNOT7
hsa-miR-27a-3p	HIF1A
hsa-miR-27a-3p	HMGCR
hsa-miR-27a-3p	HOXA10
hsa-miR-27a-3p	APC
hsa-miR-27a-3p	IFNG
hsa-miR-27a-3p	IFNR
hsa-miR-27a-3p	IGF1
hsa-miR-27a-3p	IL10
hsa-miR-27a-3p	KRAS
hsa-miR-27a-3p	RHOA
hsa-miR-27a-3p	LAMP2
hsa-miR-27a-3p	LDLR
hsa-miR-27a-3p	SMAD2
hsa-miR-27a-3p	SMAD4
hsa-miR-27a-3p	SMAD5
hsa-miR-27a-3p	MET
hsa-miR-27a-3p	MMP13
hsa-miR-27a-3p	MRC1
hsa-miR-27a-3p	MYT1
hsa-miR-27a-3p	NFE2L2
hsa-miR-27a-3p	PAX3
hsa-miR-27a-3p	LEF1
hsa-miR-27a-3p	PHB
hsa-miR-27a-3p	PIK3CG
hsa-miR-27a-3p	PLAG1
hsa-miR-27a-3p	PPARG
hsa-miR-27a-3p	PPP2R5C
hsa-miR-27a-3p	FBXW7
hsa-miR-27a-3p	CPPED1
hsa-miR-27a-3p	PRKAA2
hsa-miR-27a-3p	PRKCI
hsa-miR-27a-3p	MAP2K3
hsa-miR-27a-3p	PSAP
hsa-miR-27a-3p	SEMA6A
hsa-miR-27a-3p	RALB
hsa-miR-27a-3p	RARA
hsa-miR-27a-3p	CCND1
hsa-miR-27a-3p	TRIM27
hsa-miR-27a-3p	RXRA
hsa-miR-27a-3p	MAP2K4
hsa-miR-27a-3p	SFRP1
hsa-miR-27a-3p	RMND5A
hsa-miR-27a-3p	PINK1
hsa-miR-27a-3p	WNK1
hsa-miR-27a-3p	SLC6A8
hsa-miR-27a-3p	ZBTB10
hsa-miR-27a-3p	SIGLEC1
hsa-miR-27a-3p	BNIP3
hsa-miR-27a-3p	SP1
hsa-miR-27a-3p	SP3
hsa-miR-27a-3p	SP4
hsa-miR-27a-3p	TFPI
hsa-miR-27a-3p	TGFBR2
hsa-miR-27a-3p	THRB
hsa-miR-27a-3p	TP53
hsa-miR-27a-3p	CRISP2
hsa-miR-27a-3p	WEE1
hsa-miR-27a-3p	YWHAZ
hsa-miR-27a-3p	BTG2
hsa-miR-27a-3p	WDR77
hsa-miR-27a-3p	CAB39L
hsa-miR-27a-3p	SEMA7A
hsa-miR-27a-3p	MAPKAPK5
hsa-miR-27a-3p	ENDOU
hsa-miR-27a-3p	SOCS6
hsa-miR-27a-3p	CDC27
hsa-miR-28-5p	CDKN1A
hsa-miR-28-5p	TEX261
hsa-miR-28-5p	IL34
hsa-miR-28-5p	E2F6
hsa-miR-28-5p	LYPD3
hsa-miR-28-5p	IGF1
hsa-miR-28-5p	IKBKB
hsa-miR-28-5p	MAD2L1
hsa-miR-28-5p	MPL
hsa-miR-28-5p	NME1
hsa-miR-28-5p	OTUB1
hsa-miR-28-5p	MAPK1
hsa-miR-28-5p	BAG1
hsa-miR-28-5p	GPR107
hsa-miR-28-5p	RAP1B
hsa-miR-28-5p	CCND1
hsa-miR-28-5p	ACTB
hsa-miR-28-5p	STAT5B
hsa-miR-28-5p	TP53
hsa-miR-28-5p	RIPK1
hsa-miR-28-5p	N4BP1
hsa-miR-29a-3p	AKT3
hsa-miR-29a-3p	RASGRP1
hsa-miR-29a-3p	CDK2
hsa-miR-29a-3p	CDK4
hsa-miR-29a-3p	CDK6
hsa-miR-29a-3p	KDM5B
hsa-miR-29a-3p	SLC22A7
hsa-miR-29a-3p	FSTL1
hsa-miR-29a-3p	C1QTNF6
hsa-miR-29a-3p	COL1A2
hsa-miR-29a-3p	COL3A1
hsa-miR-29a-3p	COL4A1
hsa-miR-29a-3p	COL4A2
hsa-miR-29a-3p	COL5A2
hsa-miR-29a-3p	COL10A1
hsa-miR-29a-3p	CTNND1
hsa-miR-29a-3p	CYP2C19
hsa-miR-29a-3p	DAG1
hsa-miR-29a-3p	DNMT1
hsa-miR-29a-3p	DNMT3A
hsa-miR-29a-3p	DNMT3B
hsa-miR-29a-3p	DSC2
hsa-miR-29a-3p	AHR
hsa-miR-29a-3p	TET3
hsa-miR-29a-3p	ELN
hsa-miR-29a-3p	EMP1
hsa-miR-29a-3p	CRYBG1
hsa-miR-29a-3p	AKT2
hsa-miR-29a-3p	ESR1
hsa-miR-29a-3p	FBN1
hsa-miR-29a-3p	FGA
hsa-miR-29a-3p	FGB
hsa-miR-29a-3p	FGG
hsa-miR-29a-3p	ITGA11
hsa-miR-29a-3p	CPEB3
hsa-miR-29a-3p	CD93
hsa-miR-29a-3p	DKK1
hsa-miR-29a-3p	FOXO3
hsa-miR-29a-3p	PPP1R13B
hsa-miR-29a-3p	SRGAP2
hsa-miR-29a-3p	DICER1
hsa-miR-29a-3p	BACE1
hsa-miR-29a-3p	GAPDH
hsa-miR-29a-3p	ABL1
hsa-miR-29a-3p	AMFR
hsa-miR-29a-3p	HBP1
hsa-miR-29a-3p	GLUL
hsa-miR-29a-3p	BCL9L
hsa-miR-29a-3p	SNX24
hsa-miR-29a-3p	GSK3B
hsa-miR-29a-3p	HMGCR
hsa-miR-29a-3p	IFNAR1
hsa-miR-29a-3p	IGF1
hsa-miR-29a-3p	IMPDH1
hsa-miR-29a-3p	ITGA6
hsa-miR-29a-3p	ITGB1
hsa-miR-29a-3p	LAMC2
hsa-miR-29a-3p	LOX
hsa-miR-29a-3p	LPL
hsa-miR-29a-3p	MXD1
hsa-miR-29a-3p	MCL1
hsa-miR-29a-3p	MMP2
hsa-miR-29a-3p	MUC1
hsa-miR-29a-3p	MYBL2
hsa-miR-29a-3p	MYC
hsa-miR-29a-3p	MYCN
hsa-miR-29a-3p	NASP
hsa-miR-29a-3p	CEACAM6
hsa-miR-29a-3p	NFIA
hsa-miR-29a-3p	ATP1B1
hsa-miR-29a-3p	PDGFRB
hsa-miR-29a-3p	PER1
hsa-miR-29a-3p	SERPINB9
hsa-miR-29a-3p	PIK3R1
hsa-miR-29a-3p	GPR85
hsa-miR-29a-3p	TET2
hsa-miR-29a-3p	TRIM68
hsa-miR-29a-3p	DIABLO
hsa-miR-29a-3p	ADAMTS9
hsa-miR-29a-3p	PTEN
hsa-miR-29a-3p	RAN
hsa-miR-29a-3p	CCND1
hsa-miR-29a-3p	BCL2
hsa-miR-29a-3p	RET
hsa-miR-29a-3p	RNASEL
hsa-miR-29a-3p	BCL7A
hsa-miR-29a-3p	ROBO1
hsa-miR-29a-3p	S100B
hsa-miR-29a-3p	SFRP2
hsa-miR-29a-3p	SKI
hsa-miR-29a-3p	SPARC
hsa-miR-29a-3p	TDG
hsa-miR-29a-3p	TGFB3
hsa-miR-29a-3p	TNFAIP3
hsa-miR-29a-3p	TP53
hsa-miR-29a-3p	TPM1
hsa-miR-29a-3p	TRAF5
hsa-miR-29a-3p	TUBB2A
hsa-miR-29a-3p	VDAC1
hsa-miR-29a-3p	VEGFA
hsa-miR-29a-3p	ZFP36
hsa-miR-29a-3p	CACNA1C
hsa-miR-29a-3p	PXDN
hsa-miR-29a-3p	FZD5
hsa-miR-29a-3p	ATG9A
hsa-miR-29a-3p	ALDH5A1
hsa-miR-29a-3p	KREMEN2
hsa-miR-29a-3p	TFEB
hsa-miR-29a-3p	CALCR
hsa-miR-29a-3p	WDR26
hsa-miR-29a-3p	TET1
hsa-miR-29a-3p	CPEB4
hsa-miR-29a-3p	CD276
hsa-miR-29a-3p	ADAM12
hsa-miR-29a-3p	ITIH5
hsa-miR-29a-3p	CDC7
hsa-miR-29a-3p	TRIM63
hsa-miR-29a-3p	PPM1D
hsa-miR-29a-3p	SERPINH1
hsa-miR-29a-3p	RIOK3
hsa-miR-29a-3p	CCND2
hsa-miR-29a-3p	NAV3
hsa-miR-29a-3p	SAPCD2
hsa-miR-29a-3p	CCNT2
hsa-miR-29a-3p	CLDN1
hsa-miR-29a-3p	NMI
hsa-miR-29a-3p	KLF4
hsa-miR-29a-3p	QKI
hsa-miR-29a-3p	TRAF4
hsa-miR-29a-3p	PHACTR2
hsa-miR-29a-3p	HDAC4
hsa-miR-29a-3p	KEAP1
hsa-miR-29a-3p	SETDB1
hsa-miR-29a-3p	CDC42
hsa-miR-30a-5p	MBNL2
hsa-miR-30a-5p	TUBB4B
hsa-miR-30a-5p	TRAF3IP2
hsa-miR-30a-5p	PRRT2
hsa-miR-30a-5p	CBX3
hsa-miR-30a-5p	PLIN2
hsa-miR-30a-5p	DNMT1
hsa-miR-30a-5p	ERG
hsa-miR-30a-5p	AKT1
hsa-miR-30a-5p	ESR2
hsa-miR-30a-5p	EYA2
hsa-miR-30a-5p	FOXD1
hsa-miR-30a-5p	NEDD4L
hsa-miR-30a-5p	RAB38
hsa-miR-30a-5p	MTOR
hsa-miR-30a-5p	TAB3
hsa-miR-30a-5p	ABL1
hsa-miR-30a-5p	TNRC6A
hsa-miR-30a-5p	GNAQ
hsa-miR-30a-5p	HNF4G
hsa-miR-30a-5p	HSPA5
hsa-miR-30a-5p	ITGB3
hsa-miR-30a-5p	LOX
hsa-miR-30a-5p	SMAD1
hsa-miR-30a-5p	MBNL1
hsa-miR-30a-5p	CD99
hsa-miR-30a-5p	ATF1
hsa-miR-30a-5p	NCAM1
hsa-miR-30a-5p	NEUROD1
hsa-miR-30a-5p	NOTCH1
hsa-miR-30a-5p	NT5E
hsa-miR-30a-5p	IL21R
hsa-miR-30a-5p	DTL
hsa-miR-30a-5p	PIK3CD
hsa-miR-30a-5p	PIK3R2
hsa-miR-30a-5p	BCL11A
hsa-miR-30a-5p	TET2
hsa-miR-30a-5p	MBNL3
hsa-miR-30a-5p	AVEN
hsa-miR-30a-5p	BCL6
hsa-miR-30a-5p	BCL9
hsa-miR-30a-5p	RPA1
hsa-miR-30a-5p	HCC
hsa-miR-30a-5p	BDNF
hsa-miR-30a-5p	PRDM1
hsa-miR-30a-5p	SKP2
hsa-miR-30a-5p	SNAI1
hsa-miR-30a-5p	SOX4
hsa-miR-30a-5p	BNIP3L
hsa-miR-30a-5p	FOXL2
hsa-miR-30a-5p	KLF9
hsa-miR-30a-5p	TP53
hsa-miR-30a-5p	VIM
hsa-miR-30a-5p	TET1
hsa-miR-30a-5p	RUNX2
hsa-miR-30a-5p	BECN1
hsa-miR-30a-5p	CCNE2
hsa-miR-30a-5p	MTDH
hsa-miR-30a-5p	UBE3C
hsa-miR-30a-5p	SEPTIN7
hsa-miR-30a-5p	CDH1
hsa-miR-30a-3p	CDK6
hsa-miR-30a-3p	CEMIP2
hsa-miR-30a-3p	GNAQ
hsa-miR-30a-3p	CCN1
hsa-miR-30a-3p	KRT7
hsa-miR-30a-3p	MECP2
hsa-miR-30a-3p	ATF3
hsa-miR-30a-3p	NFATC3
hsa-miR-30a-3p	NOTCH1
hsa-miR-30a-3p	VEZT
hsa-miR-30a-3p	BCL6
hsa-miR-30a-3p	THBS1
hsa-miR-30a-3p	XBP1
hsa-miR-30a-3p	TUBA1A
hsa-miR-30a-3p	WDR82
hsa-miR-30a-3p	RUNX2
hsa-miR-30a-3p	BECN1
hsa-miR-30a-3p	SLC7A6
hsa-miR-31-5p	ARPC5
hsa-miR-31-5p	SPRY3
hsa-miR-31-5p	SPRY1
hsa-miR-31-5p	RRAGA
hsa-miR-31-5p	GNA13
hsa-miR-31-5p	NFAT5
hsa-miR-31-5p	WASF3
hsa-miR-31-5p	SP7
hsa-miR-31-5p	SGPP2
hsa-miR-31-5p	DACT3
hsa-miR-31-5p	SPRED1
hsa-miR-31-5p	DMD
hsa-miR-31-5p	DOCK1
hsa-miR-31-5p	E2F2
hsa-miR-31-5p	E2F6
hsa-miR-31-5p	SPRED2
hsa-miR-31-5p	ETS1
hsa-miR-31-5p	JAZF1
hsa-miR-31-5p	DKK1
hsa-miR-31-5p	FOXO3
hsa-miR-31-5p	MPRIP
hsa-miR-31-5p	SATB2
hsa-miR-31-5p	ABCB9
hsa-miR-31-5p	LATS2
hsa-miR-31-5p	HOXC13
hsa-miR-31-5p	ICAM1
hsa-miR-31-5p	C1QTNF9
hsa-miR-31-5p	ITGA5
hsa-miR-31-5p	RHOA
hsa-miR-31-5p	STMN1
hsa-miR-31-5p	SMAD4
hsa-miR-31-5p	MCM2
hsa-miR-31-5p	MET
hsa-miR-31-5p	MLH1
hsa-miR-31-5p	AFF1
hsa-miR-31-5p	MMP16
hsa-miR-31-5p	FOXP3
hsa-miR-31-5p	KLF13
hsa-miR-31-5p	PPP2R2A
hsa-miR-31-5p	HIF1AN
hsa-miR-31-5p	PRKCE
hsa-miR-31-5p	EMSY
hsa-miR-31-5p	RAB27A
hsa-miR-31-5p	RASA1
hsa-miR-31-5p	RDX
hsa-miR-31-5p	RET
hsa-miR-31-5p	CXCL12
hsa-miR-31-5p	SELE
hsa-miR-31-5p	IL25
hsa-miR-31-5p	SLC1A2
hsa-miR-31-5p	SOX4
hsa-miR-31-5p	SRC
hsa-miR-31-5p	TBXA2R
hsa-miR-31-5p	TIAM1
hsa-miR-31-5p	XRCC5
hsa-miR-31-5p	YY1
hsa-miR-31-5p	FAT4
hsa-miR-31-5p	FZD3
hsa-miR-31-5p	SPRY4
hsa-miR-31-5p	ARID1A
hsa-miR-31-5p	BAP1
hsa-miR-31-5p	STK40
hsa-miR-31-5p	NUMB
hsa-miR-31-5p	RIPK1
hsa-miR-31-5p	CREG1
hsa-miR-31-5p	MAP3K14
hsa-miR-31-5p	MAP4K4
hsa-miR-31-5p	EIF2AK3
hsa-miR-31-5p	CDK1
hsa-miR-31-5p	RHOBTB1
hsa-miR-32-5p	BCL2L11
hsa-miR-32-5p	PRMT5
hsa-miR-32-5p	PHLPP2
hsa-miR-32-5p	RGS17
hsa-miR-32-5p	MDM2
hsa-miR-32-5p	FBXW7
hsa-miR-32-5p	PTEN
hsa-miR-32-5p	REV3L
hsa-miR-32-5p	AURKA
hsa-miR-32-5p	TRAF3
hsa-miR-32-5p	TSC1
hsa-miR-32-5p	TWIST1
hsa-miR-32-5p	BTG2
hsa-miR-32-5p	SLC45A3
hsa-miR-32-5p	KAT2B
hsa-miR-32-5p	KLF4
hsa-miR-33a-5p	OSBPL6
hsa-miR-33a-5p	CPT1A
hsa-miR-33a-5p	EDN1
hsa-miR-33a-5p	ABCA1
hsa-miR-33a-5p	EN2
hsa-miR-33a-5p	SATB2
hsa-miR-33a-5p	HADHB
hsa-miR-33a-5p	HIF1A
hsa-miR-33a-5p	HSPA8
hsa-miR-33a-5p	PIM3
hsa-miR-33a-5p	MYC
hsa-miR-33a-5p	NFYC
hsa-miR-33a-5p	NPC1
hsa-miR-33a-5p	CDK16
hsa-miR-33a-5p	PDE8A
hsa-miR-33a-5p	PIM1
hsa-miR-33a-5p	PPARA
hsa-miR-33a-5p	CROT
hsa-miR-33a-5p	TET2
hsa-miR-33a-5p	PRKAA1
hsa-miR-33a-5p	PRKCB
hsa-miR-33a-5p	PTHLH
hsa-miR-33a-5p	ROS1
hsa-miR-33a-5p	ACTB
hsa-miR-33a-5p	SP1
hsa-miR-33a-5p	SRC
hsa-miR-33a-5p	SREBF1
hsa-miR-33a-5p	SREBF2
hsa-miR-33a-5p	TWIST1
hsa-miR-33a-5p	UVRAG
hsa-miR-33a-5p	FOSL1
hsa-miR-33a-5p	HMGA2
hsa-miR-33a-5p	NCOA3
hsa-miR-33a-5p	NRIP1
hsa-miR-33a-5p	ABCB11
hsa-miR-33a-5p	NCOA1
hsa-miR-33a-5p	IRS2
hsa-miR-33a-5p	ADAM9
hsa-miR-92a-3p	BCL2L11
hsa-miR-92a-3p	RAD51L3-RFFL
hsa-miR-92a-3p	HIPK3
hsa-miR-92a-3p	TRAP1
hsa-miR-92a-3p	IKZF1
hsa-miR-92a-3p	KLF2
hsa-miR-92a-3p	CCT7
hsa-miR-92a-3p	MSL3
hsa-miR-92a-3p	CACFD1
hsa-miR-92a-3p	DUSP10
hsa-miR-92a-3p	OSBPL8
hsa-miR-92a-3p	PCMTD1
hsa-miR-92a-3p	RFFL
hsa-miR-92a-3p	CPEB2
hsa-miR-92a-3p	CTNNB1
hsa-miR-92a-3p	CUX1
hsa-miR-92a-3p	DNMT1
hsa-miR-92a-3p	E2F1
hsa-miR-92a-3p	HIPK1
hsa-miR-92a-3p	ESR2
hsa-miR-92a-3p	CPEB3
hsa-miR-92a-3p	MAPRE1
hsa-miR-92a-3p	PHLPP2
hsa-miR-92a-3p	MYCBP2
hsa-miR-92a-3p	PHLPP1
hsa-miR-92a-3p	EHBP1
hsa-miR-92a-3p	SIRT1
hsa-miR-92a-3p	TANC2
hsa-miR-92a-3p	KAT2A
hsa-miR-92a-3p	MYLIP
hsa-miR-92a-3p	HDAC2
hsa-miR-92a-3p	ITGA5
hsa-miR-92a-3p	LASP1
hsa-miR-92a-3p	MIR1915HG
hsa-miR-92a-3p	CAPRIN1
hsa-miR-92a-3p	MYC
hsa-miR-92a-3p	SCLY
hsa-miR-92a-3p	ARID4B
hsa-miR-92a-3p	FBXW7
hsa-miR-92a-3p	MAPK8
hsa-miR-92a-3p	PTEN
hsa-miR-92a-3p	CCDC181
hsa-miR-92a-3p	RAD21
hsa-miR-92a-3p	RORA
hsa-miR-92a-3p	RPL3
hsa-miR-92a-3p	RPS5
hsa-miR-92a-3p	CCL8
hsa-miR-92a-3p	MAP2K4
hsa-miR-92a-3p	BMPR2
hsa-miR-92a-3p	SRPRA
hsa-miR-92a-3p	STAT3
hsa-miR-92a-3p	TGFBR2
hsa-miR-92a-3p	THBS1
hsa-miR-92a-3p	VIM
hsa-miR-92a-3p	CPEB4
hsa-miR-92a-3p	RBM10
hsa-miR-92a-3p	PCGF5
hsa-miR-92a-3p	RGS5
hsa-miR-92a-3p	TP63
hsa-miR-92a-3p	KAT2B
hsa-miR-92a-3p	KLF4
hsa-miR-92a-3p	RASAL2
hsa-miR-92a-3p	FNIP1
hsa-miR-92a-3p	SOCS5
hsa-miR-92a-3p	CD69
hsa-miR-92a-3p	OSBPL2
hsa-miR-92a-3p	NR1H4
hsa-miR-92a-3p	CDH1
hsa-miR-93-5p	CDKN1A
hsa-miR-93-5p	PTENP1
hsa-miR-93-5p	TUSC2
hsa-miR-93-5p	MGLL
hsa-miR-93-5p	DAB2
hsa-miR-93-5p	E2F1
hsa-miR-93-5p	ABCA1
hsa-miR-93-5p	EREG
hsa-miR-93-5p	SLC16A9
hsa-miR-93-5p	PHLPP2
hsa-miR-93-5p	FOXO3
hsa-miR-93-5p	SASH1
hsa-miR-93-5p	CLIC4
hsa-miR-93-5p	LATS2
hsa-miR-93-5p	PDCD4
hsa-miR-93-5p	ANG
hsa-miR-93-5p	CERS2
hsa-miR-93-5p	HIF1A
hsa-miR-93-5p	HLA-F
hsa-miR-93-5p	FOXA1
hsa-miR-93-5p	ICAM1
hsa-miR-93-5p	CXCL8
hsa-miR-93-5p	ITGB8
hsa-miR-93-5p	RHOC
hsa-miR-93-5p	LY75
hsa-miR-93-5p	MXD1
hsa-miR-93-5p	SMAD7
hsa-miR-93-5p	MMP3
hsa-miR-93-5p	MYC
hsa-miR-93-5p	NFKBIA
hsa-miR-93-5p	NPAS2
hsa-miR-93-5p	SNX9
hsa-miR-93-5p	ATG16L1
hsa-miR-93-5p	YOD1
hsa-miR-93-5p	MAPK9
hsa-miR-93-5p	PELI1
hsa-miR-93-5p	BACH1
hsa-miR-93-5p	PTEN
hsa-miR-93-5p	AICDA
hsa-miR-93-5p	ZBTB4
hsa-miR-93-5p	PURA
hsa-miR-93-5p	CLIP1
hsa-miR-93-5p	MSMO1
hsa-miR-93-5p	SNX16
hsa-miR-93-5p	SLC2A4
hsa-miR-93-5p	STK11
hsa-miR-93-5p	TGFB1
hsa-miR-93-5p	TGFBR2
hsa-miR-93-5p	VEGFA
hsa-miR-93-5p	WNT2B
hsa-miR-93-5p	RAB11FIP1
hsa-miR-93-5p	ZNRF3
hsa-miR-93-5p	KAT2B
hsa-miR-93-5p	RPS6KA4
hsa-miR-93-5p	TRIP10
hsa-miR-93-5p	TP53INP1
hsa-miR-93-5p	DAZAP2
hsa-miR-95-3p	CDKN1A
hsa-miR-95-3p	CEBPD
hsa-miR-95-3p	CELF2
hsa-miR-95-3p	CCND1
hsa-miR-95-3p	SNX1
hsa-miR-96-5p	CDKN1A
hsa-miR-96-5p	PRMT5
hsa-miR-96-5p	ADCY6
hsa-miR-96-5p	CTNND1
[truncated: 10,053 more rows]
