# Supplementary material for: Integrative Analysis of Regulatory Module Reveals Associations of Microgravity with Dysfunctions of Multi-body Systems and Tumorigenesis
Source: Int J Mol Sci. 2020 Oct 14;21(20):7585. doi: 10.3390/ijms21207585 (PMC7589633; doi:10.3390/ijms21207585)
Supplement: Supplementary file 1 [file ijms-21-07585-s001.zip › supplementary_files/Table S2.xlsx]

## Sheet: Sheet1
Table S2: 230 dysregulated FFLs in microgravity.
FFL	score	p_value
hsa-miR-155-5p_RELA_IKBKE	4.31523	2e-05
hsa-miR-155-5p_RELA_ICAM1	4.35984	2e-05
RELA_hsa-miR-192-5p_SERPINE1	4.20286	3e-05
hsa-miR-155-5p_RELA_CCND1	4.02539	9e-05
hsa-miR-155-5p_RELA_IL6	3.66094	0.00018
RELA_hsa-miR-30b-5p_SERPINE1	3.07004	0.00075
EGR1_hsa-miR-27a-3p_PPARG	2.94894	0.00099
hsa-miR-155-5p_RELA_HIF1A	2.93855	0.00101
EGR1_hsa-miR-30c-5p_GNAQ	2.97638	0.00104
STAT3_hsa-miR-155-5p_ICAM1	2.91923	0.00113
hsa-miR-155-5p_RELA_IL2	2.74729	0.00138
hsa-miR-29b-3p_STAT3_CDKN1A	2.75195	0.00146
hsa-miR-34a-5p_FOS_MMP7	2.785	0.00154
RELA_hsa-miR-125a-5p_IFNG	2.65388	0.00177
hsa-miR-663a_KLF4_CDKN1A	2.61223	0.00195
RELA_hsa-let-7e-5p_TNFRSF10B	2.62709	0.00199
CEBPA_hsa-miR-30c-1-3p_SERPINE1	2.55251	0.00232
RELA_hsa-let-7e-5p_TNFAIP3	2.56007	0.00239
EGR1_hsa-miR-199a-5p_FN1	2.56066	0.00251
hsa-miR-128-3p_KLF4_CDKN1A	2.55279	0.00259
hsa-miR-155-5p_RELA_TNF	2.53573	0.00259
GATA3_hsa-miR-125a-5p_IFNG	2.48862	0.00275
hsa-miR-155-5p_RELA_MGMT	2.45633	0.00279
EGR1_hsa-miR-27a-3p_LDLR	2.54165	0.00284
STAT3_hsa-miR-155-5p_IL10	2.45742	0.0029
EGR1_hsa-miR-132-3p_FN1	2.45424	0.0032
EGR1_hsa-miR-30c-5p_PPARG	2.40508	0.00324
hsa-miR-15a-5p_KLF4_CDKN1A	2.46202	0.00324
EGR1_hsa-miR-185-5p_SREBF1	2.40016	0.00345
hsa-miR-181b-5p_CREB1_FOS	2.35597	0.00364
EGR1_hsa-miR-199a-5p_LDLR	2.38375	0.00379
hsa-miR-125a-5p_STAT3_CDKN1A	2.37773	0.00389
EGR1_hsa-miR-130b-3p_PPARG	2.34227	0.00399
hsa-miR-155-5p_ETS1_NKX3-1	2.35682	0.00408
EGR1_hsa-miR-10a-5p_ID1	2.32557	0.00423
RELA_hsa-miR-125a-5p_TNFAIP3	2.29478	0.0046
EGR1_hsa-miR-20b-5p_PPARG	2.27687	0.00475
hsa-miR-29b-3p_TP53_BAX	2.2429	0.00556
hsa-miR-155-5p_FOS_IL6	2.23566	0.00557
hsa-miR-7-5p_KLF4_CDKN1A	2.2089	0.00581
hsa-miR-7-5p_GFI1_MYC	2.20417	0.006
hsa-miR-155-5p_STAT1_CCND1	2.20697	0.00629
EGR1_hsa-miR-200b-3p_FN1	2.16328	0.00631
EGR1_hsa-miR-199a-5p_HIF1A	2.14124	0.00673
hsa-miR-155-5p_CEBPB_IL6	2.12842	0.00681
EGR1_hsa-miR-27a-3p_HIF1A	2.16225	0.00685
EGR1_hsa-let-7e-5p_FASLG	2.13828	0.00706
STAT3_hsa-miR-15a-5p_CDKN1A	2.13619	0.00713
hsa-miR-155-5p_RELA_CXCL8	2.14148	0.00732
SOX2_hsa-miR-7-5p_MYC	2.13336	0.00745
RELA_hsa-miR-146a-5p_CCL5	2.10157	0.0076
hsa-miR-34a-5p_SNAI1_CDH1	2.06536	0.00814
hsa-miR-128-3p_KLF4_GADD45A	2.06447	0.00815
hsa-miR-146b-5p_PAX8_SLC5A5	2.07504	0.00837
IRF1_hsa-miR-155-5p_IL10	2.06276	0.00843
hsa-miR-181a-5p_EGR1_FLT1	2.03629	0.009
hsa-miR-155-5p_STAT1_IL1B	2.00852	0.00934
SMAD3_hsa-miR-192-5p_SERPINE1	2.02972	0.00938
RELA_hsa-miR-125b-5p_TNFAIP3	2.02641	0.00944
hsa-miR-33a-5p_SP1_MYC	2.00801	0.00952
ESR1_hsa-miR-17-5p_VEGFA	2.00327	0.00982
RELA_hsa-let-7e-5p_CCND1	1.98409	0.01006
TP53_hsa-miR-141-3p_PTEN	1.95785	0.01018
RELA_hsa-miR-17-5p_ICAM1	1.98408	0.01027
hsa-miR-192-5p_ESR1_SERPINE1	1.98566	0.01037
RELA_hsa-miR-34a-5p_CCND1	1.97415	0.01044
hsa-miR-221-3p_FOS_TP53	1.97855	0.01046
hsa-miR-125a-5p_STAT3_IFNG	1.98419	0.01047
hsa-let-7a-5p_FOS_IL6	1.99266	0.01064
RELA_hsa-miR-146a-5p_ICAM1	1.96791	0.01083
hsa-miR-29c-3p_KLF4_LAMC1	1.94566	0.01099
hsa-miR-155-5p_SPI1_IL1B	1.95026	0.01146
hsa-miR-221-3p_ESR1_FOS	1.95541	0.01156
EGR1_hsa-miR-30c-1-3p_GNAQ	1.94444	0.0119
EGR1_hsa-miR-125a-3p_PRDM1	1.90487	0.01204
hsa-let-7a-5p_STAT3_CDKN1A	1.93446	0.01205
hsa-miR-34a-5p_KLF4_CDKN1A	1.94074	0.01216
hsa-miR-155-5p_ETS1_IL10	1.91105	0.01217
RELA_hsa-miR-27a-3p_IFNG	1.8964	0.01221
hsa-miR-221-3p_FOS_ICAM1	1.90438	0.01227
EGR1_hsa-miR-125a-5p_PRDM1	1.88897	0.01268
EGR1_hsa-miR-20b-5p_HIF1A	1.89982	0.01286
hsa-miR-29b-3p_STAT3_MYC	1.87989	0.01288
EGR1_hsa-let-7e-5p_CCND1	1.90784	0.01296
hsa-miR-155-5p_SMAD1_MYC	1.87453	0.01381
EGR1_hsa-miR-200b-3p_FLT1	1.85319	0.01407
RELA_hsa-miR-222-3p_ICAM1	1.8477	0.01418
TP53_hsa-miR-7-5p_BAX	1.86531	0.01421
hsa-miR-34a-5p_NOTCH1_HES1	1.84165	0.01458
RELA_hsa-miR-125b-5p_TNF	1.82959	0.01475
STAT3_hsa-miR-155-5p_CDKN1A	1.8254	0.01528
hsa-miR-29b-3p_SNAI1_CDH1	1.81422	0.01538
AHR_hsa-miR-212-3p_ABCG2	1.81356	0.0156
hsa-miR-31-5p_ETS1_TBXA2R	1.80856	0.01577
ESR1_hsa-miR-181a-5p_VEGFA	1.81662	0.01609
RELA_hsa-miR-17-3p_ICAM1	1.81553	0.01643
hsa-miR-155-5p_CEBPB_IL1B	1.80292	0.01643
STAT3_hsa-miR-17-3p_CDKN1A	1.80067	0.01653
hsa-miR-663a_CEBPB_CDKN1A	1.78819	0.01663
hsa-miR-7-5p_RELA_PTK2	1.76369	0.01683
RELA_hsa-miR-19b-1-5p_CCND1	1.79715	0.01706
RELA_hsa-miR-125b-5p_ICAM1	1.78488	0.01738
hsa-miR-34a-5p_FOS_PLAU	1.77127	0.01738
hsa-miR-155-5p_CUX1_CXCL8	1.76389	0.01742
hsa-miR-30a-5p_SNAI1_CDH1	1.74755	0.01779
STAT3_hsa-miR-19b-3p_CDKN1A	1.75586	0.01794
EGR1_hsa-miR-146b-5p_NFKB1	1.75277	0.01799
TP53_hsa-miR-7-5p_PTK2	1.75447	0.018
hsa-miR-181a-5p_FOS_PLAU	1.74271	0.01863
hsa-miR-29b-3p_TP53_CDKN1A	1.72821	0.01908
SREBF2_hsa-miR-17-3p_CXCL8	1.7208	0.01909
SREBF2_hsa-miR-20a-3p_CXCL8	1.71474	0.01933
hsa-let-7a-5p_STAT3_FOS	1.72194	0.01933
ETS1_hsa-miR-192-5p_SERPINE1	1.73252	0.01935
RELA_hsa-miR-34a-5p_NAMPT	1.72534	0.01945
EGR1_hsa-miR-185-5p_VEGFA	1.71801	0.0196
hsa-miR-125b-5p_STAT3_ICAM1	1.71477	0.0197
hsa-miR-25-3p_KLF4_CDKN1A	1.72713	0.01973
hsa-miR-155-5p_CEBPB_ICAM1	1.70325	0.0199
hsa-miR-29b-3p_STAT3_BIRC5	1.7109	0.02007
RELA_hsa-miR-146a-5p_CCND1	1.71056	0.02012
FOXP3_hsa-miR-155-5p_IL2	1.69898	0.02038
RELA_hsa-miR-221-3p_TNF	1.72006	0.02042
hsa-miR-34a-5p_FOS_AXL	1.68872	0.02105
hsa-miR-17-3p_HIF1A_CXCL8	1.67649	0.02148
EGR1_hsa-miR-106a-5p_HIF1A	1.67129	0.02152
ELK1_hsa-miR-20a-3p_EGR2	1.67147	0.0217
RELA_hsa-miR-221-3p_ICAM1	1.67535	0.02202
RELA_hsa-miR-17-5p_CXCL8	1.67293	0.02238
EGR1_hsa-miR-199a-5p_CD44	1.65621	0.02252
hsa-miR-30a-5p_TP53_BCL6	1.65357	0.02278
hsa-miR-30a-5p_BCL6_TP53	1.65357	0.02288
STAT3_hsa-miR-20a-3p_CDKN1A	1.65341	0.02308
SNAI1_hsa-miR-200a-3p_CDH1	1.64891	0.02309
EGR1_hsa-miR-30e-3p_ATF3	1.64949	0.02317
hsa-miR-20b-5p_ESR1_VEGFA	1.65799	0.02377
STAT3_hsa-miR-19a-3p_CDKN1A	1.64947	0.02394
RELA_hsa-miR-21-5p_TNFRSF10B	1.6384	0.02426
hsa-miR-21-5p_SATB1_BCL2	1.62304	0.02433
hsa-miR-29b-3p_STAT3_FOS	1.62925	0.02491
STAT3_hsa-miR-22-3p_CDKN1A	1.63459	0.02498
hsa-miR-106b-5p_STAT3_CDKN1A	1.62269	0.02514
SMAD3_hsa-miR-21-3p_SMAD7	1.62086	0.02525
SP1_hsa-miR-141-3p_CDK2	1.6022	0.02579
EGR1_hsa-miR-130b-3p_LDLR	1.60146	0.02592
SP1_hsa-miR-17-3p_SOD2	1.60936	0.02631
RELA_hsa-miR-193b-3p_CCND1	1.5941	0.02654
SREBF2_hsa-miR-17-5p_LDLR	1.59291	0.02664
STAT3_hsa-miR-146a-5p_ICAM1	1.56752	0.02696
RELA_hsa-miR-17-5p_CCND1	1.59281	0.02709
YY1_hsa-miR-10a-5p_ID1	1.57875	0.02723
TP53_hsa-miR-141-3p_BAX	1.58956	0.02726
EGR1_hsa-miR-142-3p_FLT1	1.58262	0.02732
SREBF2_hsa-miR-17-5p_CXCL8	1.57187	0.02744
hsa-miR-155-5p_FOS_ICAM1	1.57823	0.02745
hsa-miR-24-3p_TP53_POLD1	1.57781	0.02753
hsa-miR-155-5p_RELA_OLR1	1.57374	0.02799
STAT3_hsa-miR-16-5p_HGF	1.55222	0.02851
hsa-miR-153-3p_SNAI1_CDH1	1.56208	0.02881
hsa-miR-17-5p_HIF1A_CXCL8	1.5692	0.02904
STAT3_hsa-miR-17-3p_ICAM1	1.54911	0.02962
hsa-miR-181a-5p_AHR_ABCG2	1.52579	0.02988
EGR1_hsa-miR-24-3p_FLT1	1.54678	0.02995
hsa-miR-155-5p_STAT1_ICAM1	1.53061	0.03053
hsa-miR-29b-3p_FOS_TP53	1.5338	0.0308
RELA_hsa-miR-192-5p_ALCAM	1.53209	0.03084
hsa-miR-155-5p_FLI1_CD68	1.52363	0.03102
hsa-miR-27a-3p_CREB1_IFNG	1.51451	0.0311
STAT3_hsa-miR-16-5p_CDKN1A	1.51722	0.03145
RELA_hsa-miR-34a-5p_PLK1	1.52146	0.03151
KLF4_hsa-miR-200b-3p_CDKN1B	1.48784	0.03233
STAT3_hsa-miR-146a-5p_CDKN1A	1.50169	0.03274
ETS2_hsa-miR-155-5p_CCND1	1.49398	0.03291
hsa-miR-20a-5p_EPAS1_VEGFA	1.49935	0.03296
STAT3_hsa-miR-34a-5p_CDKN1A	1.50497	0.03298
hsa-miR-155-5p_HIF1A_CXCL8	1.476	0.03415
ESR1_hsa-miR-21-5p_VEGFA	1.48532	0.03429
RELA_hsa-miR-150-3p_TP53	1.48723	0.03447
ESR1_hsa-miR-140-5p_VEGFA	1.47494	0.03453
RELA_hsa-miR-17-5p_CDK2	1.48319	0.03489
hsa-miR-20a-3p_HIF1A_CXCL8	1.46875	0.03507
CEBPB_hsa-miR-17-5p_LDLR	1.46821	0.03579
hsa-miR-34a-5p_YY1_SNAI1	1.456	0.03632
EGR1_hsa-miR-142-5p_HIF1A	1.44542	0.0365
HIF1A_hsa-miR-30b-5p_SERPINE1	1.45254	0.03683
RELA_hsa-miR-17-3p_HIF1A	1.43855	0.03719
hsa-miR-155-5p_SMAD3_CDKN1A	1.44124	0.03736
RELA_hsa-miR-130a-3p_CSF1	1.42987	0.03862
RELA_hsa-miR-17-5p_HIF1A	1.43331	0.03866
EGR1_hsa-miR-200b-3p_CCND1	1.41333	0.0395
STAT3_hsa-miR-146b-5p_CDKN1A	1.41447	0.03962
hsa-miR-181a-5p_STAT3_CDKN1A	1.41729	0.03986
hsa-miR-181a-5p_EGR1_VEGFA	1.41541	0.04037
hsa-miR-20b-5p_STAT3_CDKN1A	1.40771	0.04041
HIF1A_hsa-miR-361-5p_VEGFA	1.39848	0.04101
RELA_hsa-miR-17-3p_CCND1	1.39787	0.04115
hsa-miR-181a-5p_AHR_FOS	1.39665	0.04154
PPARA_hsa-miR-199a-5p_PTGS2	1.38985	0.04199
CREB1_hsa-miR-21-5p_PLAT	1.38346	0.04245
hsa-miR-186-5p_RELA_HIF1A	1.3999	0.04253
hsa-let-7a-5p_STAT3_MYC	1.37499	0.04253
CEBPB_hsa-miR-19b-3p_CDKN1A	1.36885	0.04277
hsa-miR-24-3p_SP1_NOS3	1.38337	0.04296
hsa-miR-29b-3p_STAT3_IFNG	1.36864	0.0433
EPAS1_hsa-miR-30b-5p_SERPINE1	1.37189	0.04371
hsa-miR-221-3p_FOS_WEE1	1.3777	0.04376
STAT3_hsa-miR-34a-5p_MMP7	1.37522	0.04381
TP53_hsa-miR-9-5p_BCL6	1.36761	0.04385
hsa-miR-155-5p_FOS_CCND1	1.36383	0.04474
RELA_hsa-let-7e-5p_PLK1	1.3548	0.04591
hsa-miR-155-5p_JUN_IL6	1.3382	0.04603
EGR1_hsa-miR-200b-3p_MYB	1.3373	0.04623
SP1_hsa-miR-19b-3p_FMR1	1.35332	0.04623
hsa-miR-29b-3p_STAT3_AKT1	1.35311	0.04624
hsa-miR-29b-3p_SP1_TP53	1.34679	0.04649
hsa-miR-29b-3p_TP53_PTEN	1.32747	0.04652
hsa-miR-21-5p_SP1_PDCD4	1.34283	0.04655
YY1_hsa-miR-155-5p_CCND1	1.33922	0.04698
NFE2L2_hsa-miR-125b-5p_ETS1	1.33764	0.0472
hsa-miR-128-3p_TP53_GADD45A	1.33796	0.04737
hsa-miR-223-3p_SP1_CDK2	1.3328	0.04821
NFE2L2_hsa-miR-126-3p_ETS1	1.33127	0.04834
hsa-miR-34a-5p_FOS_CD44	1.31604	0.04851
TP63_hsa-miR-155-5p_CDKN1A	1.32391	0.04858
KLF4_hsa-miR-150-5p_BIRC5	1.33702	0.04863
hsa-miR-144-3p_NFE2L2_ETS1	1.3193	0.04893
RELA_hsa-miR-27a-3p_CCND1	1.31877	0.04898
hsa-miR-21-5p_CEBPB_BCL2	1.31542	0.04919
hsa-miR-199a-5p_JUNB_AXL	1.32668	0.04919
EGR1_hsa-miR-125a-5p_VEGFA	1.31288	0.04954
