# Supplementary material for: Integrative Analysis of Regulatory Module Reveals Associations of Microgravity with Dysfunctions of Multi-body Systems and Tumorigenesis
Source: Int J Mol Sci. 2020 Oct 14;21(20):7585. doi: 10.3390/ijms21207585 (PMC7589633; doi:10.3390/ijms21207585)
Supplement: Supplementary file 1 [file ijms-21-07585-s001.zip › supplementary_files/Table S3.xlsx]

## Sheet: system-related FFL
Table S3: System function-related FFLs in five systems including immune, cardiovascular, skeletal, endocrine, and nervous systems.
TF	miRNA	gene	FFL type	Body system
STAT3	hsa-miR-16-5p	HGF	TF-FFL	immune
STAT3	hsa-miR-155-5p	CDKN1A	TF-FFL	immune
TP53	hsa-miR-141-3p	BAX	TF-FFL	immune
RELA	hsa-miR-146a-5p	CCND1	TF-FFL	immune
STAT3	hsa-miR-15a-5p	CDKN1A	TF-FFL	immune
RELA	hsa-miR-125b-5p	ICAM1	TF-FFL	immune
STAT3	hsa-miR-146a-5p	ICAM1	TF-FFL	immune
EGR1	hsa-miR-27a-3p	PPARG	TF-FFL	immune
RELA	hsa-miR-150-3p	TP53	TF-FFL	immune
EGR1	hsa-miR-20b-5p	PPARG	TF-FFL	immune
RELA	hsa-miR-125a-5p	IFNG	TF-FFL	immune
RELA	hsa-let-7e-5p	TNFRSF10B	TF-FFL	immune
RELA	hsa-miR-221-3p	ICAM1	TF-FFL	immune
RELA	hsa-miR-125b-5p	TNF	TF-FFL	immune
RELA	hsa-miR-34a-5p	CCND1	TF-FFL	immune
RELA	hsa-miR-221-3p	TNF	TF-FFL	immune
STAT3	hsa-miR-146a-5p	CDKN1A	TF-FFL	immune
EGR1	hsa-miR-200b-3p	MYB	TF-FFL	immune
STAT3	hsa-miR-34a-5p	CDKN1A	TF-FFL	immune
RELA	hsa-miR-193b-3p	CCND1	TF-FFL	immune
EGR1	hsa-miR-200b-3p	CCND1	TF-FFL	immune
TP53	hsa-miR-7-5p	PTK2	TF-FFL	immune
EGR1	hsa-miR-27a-3p	LDLR	TF-FFL	immune
RELA	hsa-let-7e-5p	TNFAIP3	TF-FFL	immune
IRF1	hsa-miR-155-5p	IL10	TF-FFL	immune
RELA	hsa-miR-17-5p	CCND1	TF-FFL	immune
RELA	hsa-miR-17-5p	CDK2	TF-FFL	immune
RELA	hsa-let-7e-5p	CCND1	TF-FFL	immune
EGR1	hsa-miR-30c-5p	PPARG	TF-FFL	immune
RELA	hsa-miR-222-3p	ICAM1	TF-FFL	immune
STAT3	hsa-miR-16-5p	CDKN1A	TF-FFL	immune
RELA	hsa-miR-17-5p	ICAM1	TF-FFL	immune
RELA	hsa-miR-30b-5p	SERPINE1	TF-FFL	immune
STAT3	hsa-miR-17-3p	CDKN1A	TF-FFL	immune
STAT3	hsa-miR-20a-3p	CDKN1A	TF-FFL	immune
TP53	hsa-miR-7-5p	BAX	TF-FFL	immune
CEBPB	hsa-miR-19b-3p	CDKN1A	TF-FFL	immune
EGR1	hsa-let-7e-5p	FASLG	TF-FFL	immune
RELA	hsa-miR-27a-3p	IFNG	TF-FFL	immune
EGR1	hsa-miR-130b-3p	PPARG	TF-FFL	immune
RELA	hsa-miR-146a-5p	ICAM1	TF-FFL	immune
RELA	hsa-miR-130a-3p	CSF1	TF-FFL	immune
PPARA	hsa-miR-199a-5p	PTGS2	TF-FFL	immune
CEBPB	hsa-miR-17-5p	LDLR	TF-FFL	immune
RELA	hsa-miR-17-3p	ICAM1	TF-FFL	immune
RELA	hsa-miR-19b-1-5p	CCND1	TF-FFL	immune
ETS1	hsa-miR-192-5p	SERPINE1	TF-FFL	immune
EGR1	hsa-miR-125a-5p	VEGFA	TF-FFL	immune
STAT3	hsa-miR-19a-3p	CDKN1A	TF-FFL	immune
TP53	hsa-miR-141-3p	PTEN	TF-FFL	immune
RELA	hsa-miR-125a-5p	TNFAIP3	TF-FFL	immune
STAT3	hsa-miR-155-5p	IL10	TF-FFL	immune
STAT3	hsa-miR-17-3p	ICAM1	TF-FFL	immune
RELA	hsa-miR-125b-5p	TNFAIP3	TF-FFL	immune
ETS2	hsa-miR-155-5p	CCND1	TF-FFL	immune
RELA	hsa-miR-192-5p	SERPINE1	TF-FFL	immune
STAT3	hsa-miR-155-5p	ICAM1	TF-FFL	immune
EGR1	hsa-let-7e-5p	CCND1	TF-FFL	immune
STAT3	hsa-miR-19b-3p	CDKN1A	TF-FFL	immune
EGR1	hsa-miR-199a-5p	LDLR	TF-FFL	immune
EGR1	hsa-miR-130b-3p	LDLR	TF-FFL	immune
STAT3	hsa-miR-22-3p	CDKN1A	TF-FFL	immune
RELA	hsa-miR-17-5p	CXCL8	TF-FFL	immune
ELK1	hsa-miR-20a-3p	EGR2	TF-FFL	immune
EGR1	hsa-miR-199a-5p	FN1	TF-FFL	immune
EGR1	hsa-miR-24-3p	FLT1	TF-FFL	immune
RELA	hsa-miR-27a-3p	CCND1	TF-FFL	immune
SMAD3	hsa-miR-192-5p	SERPINE1	TF-FFL	immune
EGR1	hsa-miR-142-3p	FLT1	TF-FFL	immune
EGR1	hsa-miR-30c-5p	GNAQ	TF-FFL	immune
RELA	hsa-miR-146a-5p	CCL5	TF-FFL	immune
EGR1	hsa-miR-200b-3p	FN1	TF-FFL	immune
EGR1	hsa-miR-185-5p	VEGFA	TF-FFL	immune
FOXP3	hsa-miR-155-5p	IL2	TF-FFL	immune
EGR1	hsa-miR-30e-3p	ATF3	TF-FFL	immune
RELA	hsa-miR-21-5p	TNFRSF10B	TF-FFL	immune
RELA	hsa-miR-17-3p	CCND1	TF-FFL	immune
EGR1	hsa-miR-199a-5p	CD44	TF-FFL	immune
EGR1	hsa-miR-200b-3p	FLT1	TF-FFL	immune
hsa-miR-31-5p	ETS1	TBXA2R	FB-FFL	immune
hsa-miR-29b-3p	STAT3	MYC	FB-FFL	immune
hsa-miR-155-5p	RELA	TNF	FB-FFL	immune
hsa-miR-155-5p	STAT1	ICAM1	FB-FFL	immune
hsa-miR-155-5p	STAT1	IL1B	FB-FFL	immune
hsa-miR-34a-5p	FOS	PLAU	FB-FFL	immune
hsa-miR-29b-3p	STAT3	AKT1	FB-FFL	immune
hsa-miR-181a-5p	STAT3	CDKN1A	FB-FFL	immune
hsa-miR-7-5p	RELA	PTK2	FB-FFL	immune
hsa-miR-34a-5p	FOS	CD44	FB-FFL	immune
hsa-miR-29b-3p	STAT3	IFNG	FB-FFL	immune
hsa-miR-155-5p	RELA	OLR1	FB-FFL	immune
hsa-miR-155-5p	RELA	CCND1	FB-FFL	immune
hsa-miR-155-5p	RELA	IL2	FB-FFL	immune
hsa-miR-29b-3p	STAT3	FOS	FB-FFL	immune
hsa-miR-155-5p	SMAD3	CDKN1A	FB-FFL	immune
hsa-miR-155-5p	ETS1	IL10	FB-FFL	immune
hsa-miR-125b-5p	STAT3	ICAM1	FB-FFL	immune
hsa-miR-155-5p	RELA	IKBKE	FB-FFL	immune
hsa-miR-155-5p	RELA	ICAM1	FB-FFL	immune
hsa-miR-155-5p	STAT1	CCND1	FB-FFL	immune
hsa-miR-155-5p	JUN	IL6	FB-FFL	immune
hsa-miR-155-5p	RELA	IL6	FB-FFL	immune
hsa-miR-29b-3p	STAT3	CDKN1A	FB-FFL	immune
hsa-miR-155-5p	RELA	CXCL8	FB-FFL	immune
hsa-miR-155-5p	SPI1	IL1B	FB-FFL	immune
hsa-miR-29b-3p	STAT3	BIRC5	FB-FFL	immune
hsa-miR-21-5p	CEBPB	BCL2	miRNA-FFL	immune
hsa-miR-181a-5p	EGR1	FLT1	miRNA-FFL	immune
hsa-miR-155-5p	FOS	ICAM1	miRNA-FFL	immune
hsa-miR-155-5p	CEBPB	IL1B	miRNA-FFL	immune
hsa-miR-27a-3p	CREB1	IFNG	miRNA-FFL	immune
hsa-miR-221-3p	FOS	ICAM1	miRNA-FFL	immune
hsa-miR-181a-5p	FOS	PLAU	miRNA-FFL	immune
hsa-miR-155-5p	CEBPB	IL6	miRNA-FFL	immune
hsa-miR-20b-5p	STAT3	CDKN1A	miRNA-FFL	immune
hsa-miR-221-3p	FOS	TP53	miRNA-FFL	immune
hsa-let-7a-5p	STAT3	CDKN1A	miRNA-FFL	immune
hsa-miR-155-5p	FOS	IL6	miRNA-FFL	immune
hsa-miR-155-5p	FOS	CCND1	miRNA-FFL	immune
hsa-miR-29b-3p	FOS	TP53	miRNA-FFL	immune
hsa-miR-29b-3p	TP53	BAX	miRNA-FFL	immune
hsa-miR-125a-5p	STAT3	CDKN1A	miRNA-FFL	immune
hsa-miR-106b-5p	STAT3	CDKN1A	miRNA-FFL	immune
hsa-miR-155-5p	CEBPB	ICAM1	miRNA-FFL	immune
hsa-miR-34a-5p	NOTCH1	HES1	miRNA-FFL	immune
hsa-let-7a-5p	STAT3	FOS	miRNA-FFL	immune
hsa-miR-24-3p	TP53	POLD1	miRNA-FFL	immune
hsa-let-7a-5p	FOS	IL6	miRNA-FFL	immune
hsa-miR-29b-3p	TP53	CDKN1A	miRNA-FFL	immune
hsa-miR-29b-3p	TP53	PTEN	miRNA-FFL	immune
hsa-miR-125a-5p	STAT3	IFNG	miRNA-FFL	immune
hsa-miR-181a-5p	EGR1	VEGFA	miRNA-FFL	immune
hsa-let-7a-5p	STAT3	MYC	miRNA-FFL	immune
RELA	hsa-miR-125a-5p	IFNG	TF-FFL	skeletal
RELA	hsa-miR-125b-5p	TNF	TF-FFL	skeletal
RELA	hsa-miR-221-3p	TNF	TF-FFL	skeletal
TP53	hsa-miR-7-5p	PTK2	TF-FFL	skeletal
TP53	hsa-miR-7-5p	BAX	TF-FFL	skeletal
hsa-miR-7-5p	RELA	PTK2	FB-FFL	skeletal
hsa-miR-221-3p	ESR1	FOS	FB-FFL	skeletal
hsa-miR-221-3p	FOS	TP53	miRNA-FFL	skeletal
RELA	hsa-miR-17-5p	HIF1A	TF-FFL	endocrine
SP1	hsa-miR-141-3p	CDK2	TF-FFL	endocrine
RELA	hsa-miR-146a-5p	CCND1	TF-FFL	endocrine
RELA	hsa-miR-125a-5p	IFNG	TF-FFL	endocrine
RELA	hsa-miR-125b-5p	TNF	TF-FFL	endocrine
RELA	hsa-miR-34a-5p	CCND1	TF-FFL	endocrine
RELA	hsa-miR-221-3p	TNF	TF-FFL	endocrine
RELA	hsa-miR-193b-3p	CCND1	TF-FFL	endocrine
IRF1	hsa-miR-155-5p	IL10	TF-FFL	endocrine
RELA	hsa-miR-17-5p	CCND1	TF-FFL	endocrine
RELA	hsa-miR-17-5p	CDK2	TF-FFL	endocrine
RELA	hsa-let-7e-5p	CCND1	TF-FFL	endocrine
RELA	hsa-miR-27a-3p	IFNG	TF-FFL	endocrine
RELA	hsa-miR-19b-1-5p	CCND1	TF-FFL	endocrine
TP53	hsa-miR-141-3p	PTEN	TF-FFL	endocrine
STAT3	hsa-miR-155-5p	IL10	TF-FFL	endocrine
RELA	hsa-miR-27a-3p	CCND1	TF-FFL	endocrine
RELA	hsa-miR-17-3p	HIF1A	TF-FFL	endocrine
RELA	hsa-let-7e-5p	PLK1	TF-FFL	endocrine
RELA	hsa-miR-17-3p	CCND1	TF-FFL	endocrine
RELA	hsa-miR-34a-5p	PLK1	TF-FFL	endocrine
hsa-miR-29b-3p	STAT3	MYC	FB-FFL	endocrine
hsa-miR-155-5p	RELA	TNF	FB-FFL	endocrine
hsa-miR-155-5p	STAT1	IL1B	FB-FFL	endocrine
hsa-miR-29b-3p	STAT3	AKT1	FB-FFL	endocrine
hsa-miR-24-3p	SP1	NOS3	FB-FFL	endocrine
hsa-miR-29b-3p	STAT3	IFNG	FB-FFL	endocrine
hsa-miR-155-5p	RELA	CCND1	FB-FFL	endocrine
hsa-miR-155-5p	RELA	IL2	FB-FFL	endocrine
hsa-miR-29b-3p	STAT3	FOS	FB-FFL	endocrine
hsa-miR-155-5p	STAT1	CCND1	FB-FFL	endocrine
hsa-miR-155-5p	JUN	IL6	FB-FFL	endocrine
hsa-miR-155-5p	RELA	IL6	FB-FFL	endocrine
hsa-miR-221-3p	ESR1	FOS	FB-FFL	endocrine
hsa-miR-155-5p	RELA	HIF1A	FB-FFL	endocrine
hsa-miR-146b-5p	PAX8	SLC5A5	FB-FFL	endocrine
hsa-miR-27a-3p	CREB1	IFNG	miRNA-FFL	endocrine
hsa-miR-221-3p	FOS	TP53	miRNA-FFL	endocrine
hsa-miR-155-5p	FOS	IL6	miRNA-FFL	endocrine
hsa-miR-155-5p	FOS	CCND1	miRNA-FFL	endocrine
hsa-miR-29b-3p	FOS	TP53	miRNA-FFL	endocrine
hsa-miR-186-5p	RELA	HIF1A	miRNA-FFL	endocrine
hsa-miR-34a-5p	NOTCH1	HES1	miRNA-FFL	endocrine
hsa-let-7a-5p	STAT3	FOS	miRNA-FFL	endocrine
hsa-let-7a-5p	FOS	IL6	miRNA-FFL	endocrine
hsa-miR-29b-3p	SP1	TP53	miRNA-FFL	endocrine
hsa-miR-181b-5p	CREB1	FOS	miRNA-FFL	endocrine
hsa-miR-29b-3p	TP53	PTEN	miRNA-FFL	endocrine
hsa-miR-125a-5p	STAT3	IFNG	miRNA-FFL	endocrine
hsa-let-7a-5p	STAT3	MYC	miRNA-FFL	endocrine
hsa-miR-33a-5p	SP1	MYC	miRNA-FFL	endocrine
TP53	hsa-miR-141-3p	BAX	TF-FFL	nervous
RELA	hsa-miR-17-5p	HIF1A	TF-FFL	nervous
RELA	hsa-miR-125b-5p	ICAM1	TF-FFL	nervous
RELA	hsa-miR-150-3p	TP53	TF-FFL	nervous
RELA	hsa-miR-125a-5p	IFNG	TF-FFL	nervous
RELA	hsa-miR-221-3p	ICAM1	TF-FFL	nervous
RELA	hsa-miR-125b-5p	TNF	TF-FFL	nervous
RELA	hsa-miR-221-3p	TNF	TF-FFL	nervous
TP53	hsa-miR-7-5p	PTK2	TF-FFL	nervous
HIF1A	hsa-miR-30b-5p	SERPINE1	TF-FFL	nervous
RELA	hsa-miR-222-3p	ICAM1	TF-FFL	nervous
RELA	hsa-miR-17-5p	ICAM1	TF-FFL	nervous
RELA	hsa-miR-30b-5p	SERPINE1	TF-FFL	nervous
TP53	hsa-miR-7-5p	BAX	TF-FFL	nervous
RELA	hsa-miR-27a-3p	IFNG	TF-FFL	nervous
RELA	hsa-miR-17-3p	ICAM1	TF-FFL	nervous
TP53	hsa-miR-141-3p	PTEN	TF-FFL	nervous
RELA	hsa-miR-192-5p	SERPINE1	TF-FFL	nervous
RELA	hsa-miR-17-5p	CXCL8	TF-FFL	nervous
SP1	hsa-miR-17-3p	SOD2	TF-FFL	nervous
SMAD3	hsa-miR-192-5p	SERPINE1	TF-FFL	nervous
RELA	hsa-miR-17-3p	HIF1A	TF-FFL	nervous
hsa-miR-155-5p	RELA	TNF	FB-FFL	nervous
hsa-miR-24-3p	SP1	NOS3	FB-FFL	nervous
hsa-miR-7-5p	RELA	PTK2	FB-FFL	nervous
hsa-miR-155-5p	RELA	IL2	FB-FFL	nervous
hsa-miR-155-5p	HIF1A	CXCL8	FB-FFL	nervous
hsa-miR-20a-3p	HIF1A	CXCL8	FB-FFL	nervous
hsa-miR-155-5p	RELA	ICAM1	FB-FFL	nervous
hsa-miR-155-5p	JUN	IL6	FB-FFL	nervous
hsa-miR-155-5p	RELA	IL6	FB-FFL	nervous
hsa-miR-155-5p	RELA	CXCL8	FB-FFL	nervous
hsa-miR-155-5p	RELA	HIF1A	FB-FFL	nervous
hsa-miR-155-5p	FOS	ICAM1	miRNA-FFL	nervous
hsa-miR-27a-3p	CREB1	IFNG	miRNA-FFL	nervous
hsa-miR-221-3p	FOS	ICAM1	miRNA-FFL	nervous
hsa-miR-221-3p	FOS	TP53	miRNA-FFL	nervous
hsa-miR-155-5p	FOS	IL6	miRNA-FFL	nervous
hsa-miR-29b-3p	FOS	TP53	miRNA-FFL	nervous
hsa-miR-29b-3p	TP53	BAX	miRNA-FFL	nervous
hsa-miR-186-5p	RELA	HIF1A	miRNA-FFL	nervous
hsa-miR-17-5p	HIF1A	CXCL8	miRNA-FFL	nervous
hsa-let-7a-5p	FOS	IL6	miRNA-FFL	nervous
hsa-miR-29b-3p	SP1	TP53	miRNA-FFL	nervous
hsa-miR-29b-3p	TP53	PTEN	miRNA-FFL	nervous
hsa-miR-17-3p	HIF1A	CXCL8	miRNA-FFL	nervous
STAT3	hsa-miR-16-5p	HGF	TF-FFL	cardiovascular
STAT3	hsa-miR-155-5p	CDKN1A	TF-FFL	cardiovascular
RELA	hsa-miR-17-5p	HIF1A	TF-FFL	cardiovascular
STAT3	hsa-miR-15a-5p	CDKN1A	TF-FFL	cardiovascular
RELA	hsa-miR-125b-5p	ICAM1	TF-FFL	cardiovascular
RELA	hsa-miR-125a-5p	IFNG	TF-FFL	cardiovascular
RELA	hsa-miR-221-3p	ICAM1	TF-FFL	cardiovascular
RELA	hsa-miR-125b-5p	TNF	TF-FFL	cardiovascular
RELA	hsa-miR-34a-5p	CCND1	TF-FFL	cardiovascular
RELA	hsa-miR-221-3p	TNF	TF-FFL	cardiovascular
STAT3	hsa-miR-34a-5p	CDKN1A	TF-FFL	cardiovascular
RELA	hsa-miR-193b-3p	CCND1	TF-FFL	cardiovascular
RELA	hsa-miR-17-5p	CCND1	TF-FFL	cardiovascular
HIF1A	hsa-miR-30b-5p	SERPINE1	TF-FFL	cardiovascular
HIF1A	hsa-miR-361-5p	VEGFA	TF-FFL	cardiovascular
RELA	hsa-let-7e-5p	CCND1	TF-FFL	cardiovascular
RELA	hsa-miR-222-3p	ICAM1	TF-FFL	cardiovascular
STAT3	hsa-miR-16-5p	CDKN1A	TF-FFL	cardiovascular
RELA	hsa-miR-17-5p	ICAM1	TF-FFL	cardiovascular
RELA	hsa-miR-30b-5p	SERPINE1	TF-FFL	cardiovascular
STAT3	hsa-miR-17-3p	CDKN1A	TF-FFL	cardiovascular
STAT3	hsa-miR-20a-3p	CDKN1A	TF-FFL	cardiovascular
RELA	hsa-miR-27a-3p	IFNG	TF-FFL	cardiovascular
RELA	hsa-miR-130a-3p	CSF1	TF-FFL	cardiovascular
RELA	hsa-miR-17-3p	ICAM1	TF-FFL	cardiovascular
RELA	hsa-miR-19b-1-5p	CCND1	TF-FFL	cardiovascular
STAT3	hsa-miR-19a-3p	CDKN1A	TF-FFL	cardiovascular
STAT3	hsa-miR-155-5p	IL10	TF-FFL	cardiovascular
STAT3	hsa-miR-17-3p	ICAM1	TF-FFL	cardiovascular
RELA	hsa-miR-192-5p	SERPINE1	TF-FFL	cardiovascular
STAT3	hsa-miR-155-5p	ICAM1	TF-FFL	cardiovascular
STAT3	hsa-miR-19b-3p	CDKN1A	TF-FFL	cardiovascular
CREB1	hsa-miR-21-5p	PLAT	TF-FFL	cardiovascular
STAT3	hsa-miR-22-3p	CDKN1A	TF-FFL	cardiovascular
RELA	hsa-miR-17-5p	CXCL8	TF-FFL	cardiovascular
ESR1	hsa-miR-181a-5p	VEGFA	TF-FFL	cardiovascular
ESR1	hsa-miR-140-5p	VEGFA	TF-FFL	cardiovascular
RELA	hsa-miR-27a-3p	CCND1	TF-FFL	cardiovascular
SMAD3	hsa-miR-192-5p	SERPINE1	TF-FFL	cardiovascular
RELA	hsa-miR-17-3p	HIF1A	TF-FFL	cardiovascular
ESR1	hsa-miR-17-5p	VEGFA	TF-FFL	cardiovascular
RELA	hsa-miR-17-3p	CCND1	TF-FFL	cardiovascular
ESR1	hsa-miR-21-5p	VEGFA	TF-FFL	cardiovascular
hsa-miR-155-5p	RELA	TNF	FB-FFL	cardiovascular
hsa-miR-34a-5p	FOS	PLAU	FB-FFL	cardiovascular
hsa-miR-29b-3p	STAT3	AKT1	FB-FFL	cardiovascular
hsa-miR-181a-5p	STAT3	CDKN1A	FB-FFL	cardiovascular
hsa-miR-24-3p	SP1	NOS3	FB-FFL	cardiovascular
hsa-miR-7-5p	RELA	PTK2	FB-FFL	cardiovascular
hsa-miR-34a-5p	FOS	CD44	FB-FFL	cardiovascular
hsa-miR-29b-3p	STAT3	IFNG	FB-FFL	cardiovascular
hsa-miR-155-5p	RELA	CCND1	FB-FFL	cardiovascular
hsa-miR-155-5p	RELA	IL2	FB-FFL	cardiovascular
hsa-miR-29b-3p	STAT3	FOS	FB-FFL	cardiovascular
hsa-miR-155-5p	SMAD3	CDKN1A	FB-FFL	cardiovascular
hsa-miR-155-5p	HIF1A	CXCL8	FB-FFL	cardiovascular
hsa-miR-125b-5p	STAT3	ICAM1	FB-FFL	cardiovascular
hsa-miR-20a-3p	HIF1A	CXCL8	FB-FFL	cardiovascular
hsa-miR-20b-5p	ESR1	VEGFA	FB-FFL	cardiovascular
hsa-miR-155-5p	RELA	ICAM1	FB-FFL	cardiovascular
hsa-miR-155-5p	JUN	IL6	FB-FFL	cardiovascular
hsa-miR-155-5p	RELA	IL6	FB-FFL	cardiovascular
hsa-miR-29b-3p	STAT3	CDKN1A	FB-FFL	cardiovascular
hsa-miR-155-5p	RELA	CXCL8	FB-FFL	cardiovascular
hsa-miR-221-3p	ESR1	FOS	FB-FFL	cardiovascular
hsa-miR-155-5p	RELA	HIF1A	FB-FFL	cardiovascular
hsa-miR-155-5p	FOS	ICAM1	miRNA-FFL	cardiovascular
hsa-miR-27a-3p	CREB1	IFNG	miRNA-FFL	cardiovascular
hsa-miR-221-3p	FOS	ICAM1	miRNA-FFL	cardiovascular
hsa-miR-181a-5p	FOS	PLAU	miRNA-FFL	cardiovascular
hsa-miR-20b-5p	STAT3	CDKN1A	miRNA-FFL	cardiovascular
hsa-let-7a-5p	STAT3	CDKN1A	miRNA-FFL	cardiovascular
hsa-miR-155-5p	FOS	IL6	miRNA-FFL	cardiovascular
hsa-miR-155-5p	FOS	CCND1	miRNA-FFL	cardiovascular
hsa-miR-125a-5p	STAT3	CDKN1A	miRNA-FFL	cardiovascular
hsa-miR-106b-5p	STAT3	CDKN1A	miRNA-FFL	cardiovascular
hsa-miR-186-5p	RELA	HIF1A	miRNA-FFL	cardiovascular
hsa-miR-17-5p	HIF1A	CXCL8	miRNA-FFL	cardiovascular
hsa-let-7a-5p	STAT3	FOS	miRNA-FFL	cardiovascular
hsa-let-7a-5p	FOS	IL6	miRNA-FFL	cardiovascular
hsa-miR-192-5p	ESR1	SERPINE1	miRNA-FFL	cardiovascular
hsa-miR-125a-5p	STAT3	IFNG	miRNA-FFL	cardiovascular
hsa-miR-17-3p	HIF1A	CXCL8	miRNA-FFL	cardiovascular
