# Supplementary material for: Integrative Analysis of Regulatory Module Reveals Associations of Microgravity with Dysfunctions of Multi-body Systems and Tumorigenesis
Source: Int J Mol Sci. 2020 Oct 14;21(20):7585. doi: 10.3390/ijms21207585 (PMC7589633; doi:10.3390/ijms21207585)
Supplement: Supplementary file 1 [file ijms-21-07585-s001.zip › supplementary_files/Table S4.xlsx]

## Sheet: NCMine_module
Table S4: Functional modules in the five sub-networks for immune, cardiovascular, skeletal, endocrine, and nervous systems.
system	cluster_id	cliqueness	nodes…
cardiovascular	0	0.7	CDKN1A	STAT3	hsa-miR-155-5p	hsa-miR-20a-3p	hsa-miR-34a-5p
cardiovascular	1	0.667	CCND1	FOS	RELA	hsa-miR-155-5p	hsa-miR-17-5p	hsa-miR-34a-5p
cardiovascular	2	0.6	ESR1	HIF1A	VEGFA	hsa-miR-17-5p	hsa-miR-21-5p	hsa-miR-361-5p
cardiovascular	3	0.619	FOS	ICAM1	RELA	STAT3	hsa-miR-155-5p	hsa-miR-17-5p	hsa-miR-221-3p
cardiovascular	4	0.667	ESR1	HIF1A	RELA	SERPINE1	hsa-miR-192-5p	hsa-miR-30b-5p
cardiovascular	5	0.619	CCND1	FOS	ICAM1	IL6	STAT3	hsa-miR-155-5p	hsa-miR-34a-5p
cardiovascular	6	0.619	CXCL8	HIF1A	RELA	VEGFA	hsa-miR-155-5p	hsa-miR-17-5p	hsa-miR-361-5p
cardiovascular	7	0.6	IFNG	RELA	STAT3	hsa-miR-125a-5p	hsa-miR-27a-3p	hsa-miR-29b-3p
cardiovascular	8	0.8	CXCL8	HIF1A	RELA	hsa-miR-155-5p	hsa-miR-17-3p	hsa-miR-17-5p
cardiovascular	9	0.667	CXCL8	HIF1A	RELA	hsa-miR-155-5p	hsa-miR-17-3p	hsa-miR-17-5p	hsa-miR-20a-3p
cardiovascular	10	0.611	CCND1	CXCL8	HIF1A	ICAM1	RELA	SERPINE1	hsa-miR-155-5p	hsa-miR-17-3p	hsa-miR-17-5p
cardiovascular	11	0.6	FOS	IL6	JUN	RELA	hsa-let-7a-5p	hsa-miR-155-5p
cardiovascular	12	0.643	CCND1	CDKN1A	FOS	ICAM1	RELA	STAT3	hsa-miR-155-5p	hsa-miR-34a-5p
cardiovascular	13	0.6	ESR1	FOS	VEGFA	hsa-miR-181a-5p	hsa-miR-21-5p	hsa-miR-221-3p
cardiovascular	14	0.833	FOS	PLAU	hsa-miR-181a-5p	hsa-miR-34a-5p
cardiovascular	15	0.7	RELA	TNF	hsa-miR-125b-5p	hsa-miR-155-5p	hsa-miR-221-3p
cardiovascular	16	1	ESR1	VEGFA	hsa-miR-21-5p
cardiovascular	17	0.6	CDKN1A	ESR1	FOS	STAT3	VEGFA	hsa-miR-181a-5p
cardiovascular	18	0.7	ESR1	RELA	SERPINE1	SMAD3	hsa-miR-192-5p
cardiovascular	19	0.7	CCND1	CREB1	IFNG	RELA	hsa-miR-27a-3p
cardiovascular	20	0.6	ESR1	FOS	ICAM1	RELA	TNF	hsa-miR-221-3p
cardiovascular	21	0.6	CCND1	HIF1A	ICAM1	RELA	VEGFA	hsa-miR-17-5p
cardiovascular	22	1	CDKN1A	STAT3	hsa-miR-20b-5p
cardiovascular	23	0.7	ICAM1	RELA	STAT3	TNF	hsa-miR-125b-5p
cardiovascular	24	0.6	CCND1	CDKN1A	ICAM1	RELA	STAT3	hsa-miR-17-3p
cardiovascular	25	1	CDKN1A	SMAD3	hsa-miR-155-5p
cardiovascular	26	0.6	AKT1	CDKN1A	FOS	IFNG	STAT3	hsa-miR-29b-3p
cardiovascular	27	0.833	CDKN1A	HGF	STAT3	hsa-miR-16-5p
cardiovascular	28	0.7	CDKN1A	IFNG	RELA	STAT3	hsa-miR-125a-5p
cardiovascular	29	0.7	CDKN1A	FOS	IL6	STAT3	hsa-let-7a-5p
endocrine	0	0.6	CCND1	FOS	RELA	STAT1	hsa-miR-155-5p	hsa-miR-17-3p
endocrine	1	0.7	CCND1	FOS	IL6	STAT3	hsa-miR-155-5p
endocrine	2	0.6	CCND1	FOS	IL6	STAT3	hsa-miR-155-5p	hsa-miR-29b-3p
endocrine	3	0.6	CCND1	FOS	IL10	IL6	STAT3	hsa-miR-155-5p
endocrine	4	0.6	FOS	PTEN	TP53	hsa-miR-141-3p	hsa-miR-221-3p	hsa-miR-29b-3p
endocrine	5	0.6	FOS	IL6	JUN	RELA	hsa-let-7a-5p	hsa-miR-155-5p
endocrine	6	0.6	IFNG	RELA	STAT3	hsa-miR-125a-5p	hsa-miR-27a-3p	hsa-miR-29b-3p
endocrine	7	0.7	CDK2	PTEN	SP1	TP53	hsa-miR-141-3p
endocrine	8	0.7	RELA	TNF	hsa-miR-125b-5p	hsa-miR-155-5p	hsa-miR-221-3p
endocrine	9	0.6	HIF1A	RELA	hsa-miR-155-5p	hsa-miR-17-3p	hsa-miR-17-5p	hsa-miR-186-5p
endocrine	10	0.6	MYC	SP1	STAT3	hsa-let-7a-5p	hsa-miR-29b-3p	hsa-miR-33a-5p
endocrine	11	0.6	CDK2	MYC	SP1	TP53	hsa-miR-141-3p	hsa-miR-29b-3p
endocrine	12	0.833	IL10	IRF1	STAT3	hsa-miR-155-5p
endocrine	13	0.6	FOS	IFNG	IL10	STAT3	hsa-miR-155-5p	hsa-miR-29b-3p
endocrine	14	0.8	CCND1	PLK1	RELA	hsa-let-7e-5p	hsa-miR-34a-5p
endocrine	15	1	CREB1	FOS	hsa-miR-181b-5p
endocrine	16	0.833	ESR1	FOS	TP53	hsa-miR-221-3p
endocrine	17	0.6	CCND1	HIF1A	IL6	RELA	TNF	hsa-miR-155-5p
endocrine	18	0.6	FOS	MYC	PTEN	SP1	TP53	hsa-miR-29b-3p
endocrine	19	0.833	CCND1	IL1B	STAT1	hsa-miR-155-5p
endocrine	20	0.7	CCND1	CREB1	IFNG	RELA	hsa-miR-27a-3p
endocrine	21	0.833	CCND1	HIF1A	RELA	hsa-miR-17-3p
endocrine	22	0.7	CCND1	CDK2	HIF1A	RELA	hsa-miR-17-5p
endocrine	23	0.7	FOS	IL6	MYC	STAT3	hsa-let-7a-5p
immune	0	0.6	CDKN1A	CEBPB	STAT3	hsa-miR-155-5p	hsa-miR-20a-3p	hsa-miR-34a-5p
immune	1	0.667	CCND1	FOS	RELA	hsa-miR-155-5p	hsa-miR-17-5p	hsa-miR-34a-5p
immune	2	0.643	CCND1	CDKN1A	FOS	ICAM1	RELA	STAT3	hsa-miR-146a-5p	hsa-miR-155-5p
immune	3	0.619	CEBPB	FOS	ICAM1	RELA	STAT3	hsa-miR-155-5p	hsa-miR-17-5p
immune	4	0.6	ETS1	RELA	SERPINE1	SMAD3	hsa-miR-192-5p	hsa-miR-30b-5p
immune	5	0.6	BAX	CDKN1A	FOS	PTEN	TP53	hsa-miR-29b-3p
immune	6	0.6	IFNG	RELA	STAT3	hsa-miR-125a-5p	hsa-miR-27a-3p	hsa-miR-29b-3p
immune	7	0.6	EGR1	FLT1	hsa-miR-142-3p	hsa-miR-181a-5p	hsa-miR-200b-3p	hsa-miR-24-3p
immune	8	0.619	CDKN1A	FOS	ICAM1	IL10	STAT3	hsa-miR-155-5p	hsa-miR-34a-5p
immune	9	0.6	EGR1	PPARG	hsa-miR-130b-3p	hsa-miR-20b-5p	hsa-miR-27a-3p	hsa-miR-30c-5p
immune	10	0.7	BAX	TP53	hsa-miR-141-3p	hsa-miR-29b-3p	hsa-miR-7-5p
immune	11	1	CEBPB	LDLR	hsa-miR-17-5p
immune	12	0.6	CEBPB	FOS	IL6	JUN	RELA	hsa-miR-155-5p
immune	13	0.7	EGR1	VEGFA	hsa-miR-125a-5p	hsa-miR-181a-5p	hsa-miR-185-5p
immune	14	0.7	CEBPB	IL1B	SPI1	STAT1	hsa-miR-155-5p
immune	15	0.619	CCND1	FOS	ICAM1	IL6	STAT3	hsa-miR-155-5p	hsa-miR-34a-5p
immune	16	0.8	BAX	PTEN	TP53	hsa-miR-141-3p	hsa-miR-29b-3p
immune	17	0.7	ETS1	IL10	IRF1	STAT3	hsa-miR-155-5p
immune	18	1	CD44	FOS	hsa-miR-34a-5p
immune	19	0.8	BAX	PTK2	RELA	TP53	hsa-miR-7-5p
immune	20	0.7	RELA	TNFAIP3	hsa-let-7e-5p	hsa-miR-125a-5p	hsa-miR-125b-5p
immune	21	0.7	RELA	TNF	hsa-miR-125b-5p	hsa-miR-155-5p	hsa-miR-221-3p
immune	22	0.833	FOXP3	IL2	RELA	hsa-miR-155-5p
immune	23	0.6	CCND1	ICAM1	IL6	RELA	TNF	hsa-miR-155-5p
immune	24	0.833	EGR1	FN1	hsa-miR-199a-5p	hsa-miR-200b-3p
immune	25	0.833	RELA	TNFRSF10B	hsa-let-7e-5p	hsa-miR-21-5p
immune	26	0.833	FOS	PLAU	hsa-miR-181a-5p	hsa-miR-34a-5p
immune	27	1	CDKN1A	STAT3	hsa-miR-20a-3p
immune	28	0.6	CDKN1A	CEBPB	ICAM1	IL1B	IL6	hsa-miR-155-5p
immune	29	0.7	CD44	EGR1	FN1	LDLR	hsa-miR-199a-5p
immune	30	0.833	CXCL8	RELA	hsa-miR-155-5p	hsa-miR-17-5p
immune	31	0.6	CCND1	CD44	CDKN1A	FOS	STAT3	hsa-miR-34a-5p
immune	32	0.833	MYC	STAT3	hsa-let-7a-5p	hsa-miR-29b-3p
immune	33	0.833	CDKN1A	CEBPB	STAT3	hsa-miR-19b-3p
immune	34	0.6	CCND1	CEBPB	ICAM1	LDLR	RELA	hsa-miR-17-5p
immune	35	1	CDKN1A	SMAD3	hsa-miR-155-5p
immune	36	0.7	CCND1	ICAM1	IL1B	STAT1	hsa-miR-155-5p
immune	37	0.6	ICAM1	RELA	STAT3	TNF	TNFAIP3	hsa-miR-125b-5p
immune	38	0.6	CCND1	CDKN1A	ICAM1	RELA	STAT3	hsa-miR-17-3p
immune	39	0.6	CCND1	EGR1	LDLR	PPARG	hsa-miR-199a-5p	hsa-miR-27a-3p
immune	40	0.7	CDKN1A	FOS	PLAU	STAT3	hsa-miR-181a-5p
immune	41	0.6	BAX	CDKN1A	IFNG	STAT3	TP53	hsa-miR-29b-3p
immune	42	0.833	CDKN1A	HGF	STAT3	hsa-miR-16-5p
immune	43	0.6	CCND1	EGR1	RELA	TNFAIP3	TNFRSF10B	hsa-let-7e-5p
immune	44	0.6	CCND1	CREB1	EGR1	IFNG	RELA	hsa-miR-27a-3p
immune	45	0.6	CDKN1A	IFNG	RELA	STAT3	TNFAIP3	hsa-miR-125a-5p
immune	46	0.6	CCND1	EGR1	FLT1	FN1	MYB	hsa-miR-200b-3p
immune	47	0.833	EGR1	LDLR	PPARG	hsa-miR-130b-3p
immune	48	0.833	EGR1	GNAQ	PPARG	hsa-miR-30c-5p
immune	49	1	POLD1	TP53	hsa-miR-24-3p
immune	50	1	CDKN1A	STAT3	hsa-miR-20b-5p
immune	51	0.667	FOS	ICAM1	RELA	TNF	TP53	hsa-miR-221-3p
immune	52	0.6	CDKN1A	FOS	IL6	MYC	STAT3	hsa-let-7a-5p
nervous	0	0.667	HIF1A	RELA	SERPINE1	SMAD3	hsa-miR-192-5p	hsa-miR-30b-5p
nervous	1	0.667	FOS	ICAM1	RELA	hsa-miR-155-5p	hsa-miR-17-3p	hsa-miR-221-3p
nervous	2	0.7	CREB1	IFNG	RELA	hsa-miR-125a-5p	hsa-miR-27a-3p
nervous	3	0.667	BAX	PTK2	RELA	TP53	hsa-miR-141-3p	hsa-miR-7-5p
nervous	4	0.667	CXCL8	HIF1A	RELA	hsa-miR-155-5p	hsa-miR-17-3p	hsa-miR-17-5p	hsa-miR-20a-3p
nervous	5	0.733	CXCL8	HIF1A	RELA	SERPINE1	hsa-miR-155-5p	hsa-miR-30b-5p
nervous	6	0.619	CXCL8	HIF1A	RELA	SERPINE1	hsa-miR-155-5p	hsa-miR-20a-3p	hsa-miR-30b-5p
nervous	7	0.607	CXCL8	HIF1A	ICAM1	RELA	SERPINE1	hsa-miR-155-5p	hsa-miR-17-3p	hsa-miR-30b-5p
nervous	8	0.7	BAX	TP53	hsa-miR-141-3p	hsa-miR-29b-3p	hsa-miR-7-5p
nervous	9	0.6	FOS	IL6	JUN	RELA	hsa-let-7a-5p	hsa-miR-155-5p
nervous	10	0.8	BAX	PTEN	TP53	hsa-miR-141-3p	hsa-miR-29b-3p
nervous	11	0.619	CXCL8	FOS	HIF1A	ICAM1	IL6	RELA	hsa-miR-155-5p
nervous	12	0.6	FOS	ICAM1	IL6	TP53	hsa-miR-155-5p	hsa-miR-221-3p
nervous	13	0.7	RELA	TNF	hsa-miR-125b-5p	hsa-miR-155-5p	hsa-miR-221-3p
nervous	14	1	SP1	TP53	hsa-miR-29b-3p
nervous	15	0.8	CXCL8	HIF1A	ICAM1	RELA	hsa-miR-17-3p	hsa-miR-17-5p
nervous	16	0.833	ICAM1	RELA	TNF	hsa-miR-125b-5p
nervous	17	0.667	FOS	ICAM1	RELA	TNF	TP53	hsa-miR-221-3p
nervous	18	0.6	BAX	FOS	PTEN	SP1	TP53	hsa-miR-29b-3p
skeletal	0	0.7	BAX	PTK2	RELA	TP53	hsa-miR-7-5p
skeletal	1	0.833	RELA	TNF	hsa-miR-125b-5p	hsa-miR-221-3p
skeletal	2	0.833	ESR1	FOS	TP53	hsa-miR-221-3p
