# Supplementary material for: Integrative Analysis of Regulatory Module Reveals Associations of Microgravity with Dysfunctions of Multi-body Systems and Tumorigenesis
Source: Int J Mol Sci. 2020 Oct 14;21(20):7585. doi: 10.3390/ijms21207585 (PMC7589633; doi:10.3390/ijms21207585)
Supplement: Supplementary file 1 [file ijms-21-07585-s001.zip › supplementary_files/Table S5.xlsx]

## Sheet: SM2miR
Table S5: Candidate drugs for bone loss in SM2miR and Cmap.
drug	reverse_gene_number	miRNA
Emodin	2	hsa-miR-125b-5p	hsa-miR-221-3p
Ginsenoside Rh2	2	hsa-miR-125b-5p	hsa-miR-221-3p
1,2,6-Tri-O-galloyl-beta-D-glucopyranose	2	hsa-miR-125b-5p	hsa-miR-7-5p
5-Fluorouracil	2	hsa-miR-125a-5p	hsa-miR-7-5p
Curcumin	2	hsa-miR-125a-5p	hsa-miR-7-5p
Marine fungal metabolite 1386A	2	hsa-miR-125a-5p	hsa-miR-125b-5p
1alpha,25-Dihydroxyvitamin D3 + 5-Aza + trichostatin A(TSA)	1	hsa-miR-125b-5p
5-aza-2'-deoxycytidine (5-Aza-CdR)	1	hsa-miR-125b-5p
5-aza-2'-deoxycytidine (5-Aza-CdR)	1	hsa-miR-125b-5p
Activin A	1	hsa-miR-221-3p
Atorvastatin	1	hsa-miR-221-3p
Berbamine derivative(BBMD3)	1	hsa-miR-7-5p
Camptothecin	1	hsa-miR-125b-5p
Cisplatin	1	hsa-miR-125b-5p
Cocaine	1	hsa-miR-125b-5p
Dihydrotestosterone(DHT)	1	hsa-miR-221-3p
Etoposide	1	hsa-miR-125b-5p
Interleukin 13 (IL-13)	1	hsa-miR-7-5p
Mistletoe lectin-I	1	hsa-miR-125b-5p
Morphine	1	hsa-miR-125b-5p
Temozolomide	1	hsa-miR-125b-5p
Trichostatin A (TSA)	1	hsa-miR-221-3p

## Sheet: Cmap
instance_id	drug	reverse_gene_number	gene symbol
2758	ellipticine	4	BAX	PTK2	RELA	FOS
4349	rifabutin	3	BAX	TP53	RELA
4388	trichostatin A	3	BAX	TP53	FOS
2321	camptothecin	3	PTK2	RELA	FOS
2920	proscillaridin	3	BAX	PTK2	FOS
1339	digitoxigenin	3	BAX	PTK2	FOS
2546	meclofenoxate	3	BAX	PTK2	RELA
3887	camptothecin	3	PTK2	RELA	FOS
4541	camptothecin	3	PTK2	RELA	FOS
4827	emetine	3	PTK2	TNF	FOS
4153	trichostatin A	2	BAX	FOS
4163	trimipramine	2	BAX	FOS
1520	azacyclonol	2	TNF	FOS
2338	mebendazole	2	TNF	FOS
2624	clomifene	2	TNF	FOS
2658	anisomycin	2	TNF	FOS
2456	ciclopirox	2	TNF	FOS
2794	trichostatin A	2	BAX	FOS
2801	emetine	2	TNF	FOS
941	rottlerin	2	BAX	FOS
4284	prilocaine	2	PTK2	RELA
4302	trichostatin A	2	BAX	PTK2
3348	azacitidine	2	PTK2	RELA
1393	nocodazole	2	TNF	FOS
3624	prilocaine	2	BAX	TP53
3630	0179445-0000	2	RELA	FOS
1791	8-azaguanine	2	PTK2	FOS
2210	mefloquine	2	TNF	FOS
2227	terfenadine	2	TNF	FOS
3257	apigenin	2	BAX	PTK2
1836	sulfaphenazole	2	BAX	RELA
1840	morantel	2	BAX	RELA
3290	cephaeline	2	TNF	FOS
3295	felodipine	2	TNF	FOS
2192	helveticoside	2	BAX	FOS
2193	lanatoside C	2	BAX	FOS
2927	sanguinarine	2	PTK2	RELA
2525	strophanthidin	2	BAX	FOS
2957	pyrvinium	2	BAX	FOS
3060	digoxigenin	2	PTK2	FOS
2750	harmine	2	BAX	PTK2
2757	piperlongumine	2	BAX	FOS
3851	helveticoside	2	BAX	FOS
3852	lanatoside C	2	TNF	FOS
4067	cefsulodin	2	BAX	FOS
7427	econazole	2	BAX	FOS
6891	trichostatin A	2	BAX	FOS
6896	scriptaid	2	BAX	FOS
6900	0297417-0002B	2	BAX	FOS
6906	STOCK1N-28457	2	BAX	TP53
6910	trichostatin A	2	TP53	RELA
6919	scriptaid	2	RELA	FOS
6825	clomipramine	2	TNF	FOS
5945	trichostatin A	2	TP53	FOS
7530	irinotecan	2	PTK2	FOS
7535	irinotecan	2	PTK2	FOS
6162	mesalazine	2	BAX	PTK2
4610	doxorubicin	2	PTK2	RELA
5441	trichostatin A	2	BAX	FOS
4652	phenoxybenzamine	2	PTK2	FOS
4755	0179445-0000	2	BAX	PTK2
4770	trichostatin A	2	BAX	TP53
4786	atovaquone	2	TP53	PTK2
5572	trichostatin A	2	TP53	FOS
5364	anisomycin	2	TNF	FOS
5489	prenylamine	2	TNF	FOS
5209	trichostatin A	2	BAX	TP53
5612	cephaeline	2	TNF	FOS
6643	thioguanosine	2	PTK2	FOS
4483	trichostatin A	2	BAX	FOS
5779	ellipticine	2	BAX	FOS
5247	cephaeline	2	TNF	FOS
5260	trichostatin A	2	TP53	FOS
5674	bepridil	2	BAX	FOS
5677	bisacodyl	2	BAX	FOS
6692	chlorprothixene	2	BAX	FOS
6439	trichostatin A	2	BAX	FOS
6205	mefloquine	2	BAX	FOS
6252	hexestrol	2	BAX	FOS
7077	trichostatin A	2	BAX	FOS
7080	GW-8510	2	PTK2	RELA
6770	oxybutynin	2	BAX	FOS
7105	trichostatin A	2	BAX	FOS
7056	alsterpaullone	2	BAX	RELA
7067	GW-8510	2	RELA	FOS
7073	trichostatin A	2	BAX	FOS
