# Supplementary material for: Integrative Analysis of Regulatory Module Reveals Associations of Microgravity with Dysfunctions of Multi-body Systems and Tumorigenesis
Source: Int J Mol Sci. 2020 Oct 14;21(20):7585. doi: 10.3390/ijms21207585 (PMC7589633; doi:10.3390/ijms21207585)
Supplement: Supplementary file 1 [file ijms-21-07585-s001.zip › supplementary_files/Table S6.xlsx]

## Sheet: rank_sum_test_pvalue
Table S6: Wilcoxon rank-sum test results of the associations between microgravity and cancers.
cancer (TCGA)	up-top	down-bottom	up-bottom	down-top
HNSC	0.0400687	0.000324018	0.959932	0.999676
THCA	0.495469	0.255151	0.504534	0.744853
ESCA	0.269909	7e-05	0.730094	0.99993
LUAD	0.0379795	2.51e-11	0.962021	1
LUSC	0.249934	1.81e-13	0.750067	1
BRCA	0.541179	1.56e-08	0.458824	1
LIHC	0.559634	7.42e-05	0.440368	0.999926
CHOL	0.00575637	8.49e-13	0.994244	1
COAD	0.069621	1.34e-06	0.93038	0.999999
READ	4.1e-05	2.81e-08	0.999959	1
STAD	0.985109	5.15e-05	0.0148916	0.999948
PAAD	0.84206	0.000243586	0.157946	0.999756
PCPG	0.561099	7.51e-06	0.438903	0.999992
KIRC	0.613563	0.00126119	0.386439	0.998739
KICH	0.999999	0.0358638	8.07e-07	0.964137
CESC	0.9654	0.00669819	0.0346002	0.993302
UCEC	0.973366	0.00019755	0.0266345	0.999802
BLCA	0.895294	0.00386378	0.104707	0.996136
PRAD	0.963786	0.0421885	0.0362148	0.957812
GBM	1	0.252152	1.66e-12	0.74785
cancer (GEO)	up-top	down-bottom	up-bottom	down-top
LUAD	0.151786	4.94431e-18	0.848217	1
GBM	0.988516	0.97076	0.011484	0.0292415
